# Supplementary material for: TP53-based interaction analysis identifies cis-eQTL variants for TP53BP2, FBXO28, and FAM53A that associate with survival and treatment outcome in breast cancer
Source: Oncotarget. 2017 Feb 5;8(11):18381–98. doi: 10.18632/oncotarget.15110 (PMC5392336; doi:10.18632/oncotarget.15110)
Supplement: Supplementary file 4 [file oncotarget-08-18381-s004.xlsx]

## Sheet: rs10916264
session.link	browser	variant	chrom	position	top.snp	r2.with.top.SNP	TF_motifs|delta	TF-ChIP	Histone_modifications	ChromHMM_enhancer	ChromHMM_promoter	Open_chromatin	RegulomeDB_score	eQTL_target_all	eQTL_GTEx.breast	GWAS_traits	Overlapping_RefGene	RefGeneTSS|distance	Functional_annotation	target_gene_prediction
http://genome.ucsc.edu/cgi-bin/hgTracks?hgS_doOtherUser=submit&hgS_otherUserName=jmbeesley&hgS_otherUserSessionName=bcac_tp53_interaction_2016%2D05%2D10&position=chr1:223880921-224880921	browser	rs10429876	1	224339138	rs10916264	0.24	Fox|+,Pou3f3|+,Pou6f1_1|+						1d	DEGS1,FBXO28,RP11-365O16.3			FBXO28	DEGS1|31771	INTRON	DEGS1:MCF7:ChIA-PET
http://genome.ucsc.edu/cgi-bin/hgTracks?hgS_doOtherUser=submit&hgS_otherUserName=jmbeesley&hgS_otherUserSessionName=bcac_tp53_interaction_2016%2D05%2D10&position=chr1:223797626-224797626	browser	rs1060394	1	224380921	rs10916264	0.21	RFX5_known2|+,RFX5_known3|+						7	CNIH4,DEGS1,FBXO28,RP11-365O16.3			DEGS1	DEGS1|10011	3UTR,EXON
http://genome.ucsc.edu/cgi-bin/hgTracks?hgS_doOtherUser=submit&hgS_otherUserName=jmbeesley&hgS_otherUserSessionName=bcac_tp53_interaction_2016%2D05%2D10&position=chr1:223757314-224757314	browser	rs10608147	1	224297626	rs10916264	0.5	Znf143_known1|-											FBXO28|4162	INTERGENIC	FBXO28:MCF7:ChIA-PET,,,RN7SKP49:MCF7:ChIA-PET
http://genome.ucsc.edu/cgi-bin/hgTracks?hgS_doOtherUser=submit&hgS_otherUserName=jmbeesley&hgS_otherUserSessionName=bcac_tp53_interaction_2016%2D05%2D10&position=chr1:223764168-224764168	browser	rs10753442	1	224257314	rs10916264	0.9	CCNT2_disc2|+,EBF_disc2|-,SREBP_known2|+		mammary_epithelial_cell;H3K4me2,MDA-MB-231;H3K27ac				5	FBXO28,RP11-365O16.3				FBXO28|44474	INTERGENIC
http://genome.ucsc.edu/cgi-bin/hgTracks?hgS_doOtherUser=submit&hgS_otherUserName=jmbeesley&hgS_otherUserSessionName=bcac_tp53_interaction_2016%2D05%2D10&position=chr1:223816813-224816813	browser	rs10753443	1	224264168	rs10916264	0.95	Ik-3|-,p300_disc10|-						1f	DEGS1,FBXO28,RP11-365O16.3				FBXO28|37620	INTERGENIC
http://genome.ucsc.edu/cgi-bin/hgTracks?hgS_doOtherUser=submit&hgS_otherUserName=jmbeesley&hgS_otherUserSessionName=bcac_tp53_interaction_2016%2D05%2D10&position=chr1:223757059-224757059	browser	rs10753454	1	224316813	rs10916264	0.48		MCF-7;FoxA1	mammary_epithelial_cell;H3K4me2,MCF-7;H3K27ac,MCF-7;H3K4me1	MCF-7;Enhancer			5	FBXO28,RP11-365O16.3			FBXO28	FBXO28|15024	INTRON
http://genome.ucsc.edu/cgi-bin/hgTracks?hgS_doOtherUser=submit&hgS_otherUserName=jmbeesley&hgS_otherUserSessionName=bcac_tp53_interaction_2016%2D05%2D10&position=chr1:223762560-224762560	browser	rs10799460	1	224257059	rs10916264	0.91	Sox_4|-		mammary_epithelial_cell;H3K4me2,MDA-MB-231;H3K27ac,MDA-MB-231;H3K4me1				4	DEGS1,FBXO28,RP11-365O16.3				FBXO28|44729	INTERGENIC
http://genome.ucsc.edu/cgi-bin/hgTracks?hgS_doOtherUser=submit&hgS_otherUserName=jmbeesley&hgS_otherUserSessionName=bcac_tp53_interaction_2016%2D05%2D10&position=chr1:223763149-224763149	browser	rs10799463	1	224262560	rs10916264	0.95	PRDM1_known1|+						5	DEGS1,FBXO28,RP11-365O16.3				FBXO28|39228	INTERGENIC	CNIH4:MCF7:ChIA-PET
http://genome.ucsc.edu/cgi-bin/hgTracks?hgS_doOtherUser=submit&hgS_otherUserName=jmbeesley&hgS_otherUserSessionName=bcac_tp53_interaction_2016%2D05%2D10&position=chr1:223772115-224772115	browser	rs10799464	1	224263149	rs10916264	0.95							5	FBXO28,RP11-365O16.3				FBXO28|38639	INTERGENIC	CNIH4:MCF7:ChIA-PET
http://genome.ucsc.edu/cgi-bin/hgTracks?hgS_doOtherUser=submit&hgS_otherUserName=jmbeesley&hgS_otherUserSessionName=bcac_tp53_interaction_2016%2D05%2D10&position=chr1:223774793-224774793	browser	rs10799465	1	224272115	rs10916264	0.55	CEBPD|+,ELF1_known1|-,GR_known4|+,HMG-IY_1|-,p300_disc5|-						6	DEGS1,FBXO28				FBXO28|29673	INTERGENIC
http://genome.ucsc.edu/cgi-bin/hgTracks?hgS_doOtherUser=submit&hgS_otherUserName=jmbeesley&hgS_otherUserSessionName=bcac_tp53_interaction_2016%2D05%2D10&position=chr1:223805966-224805966	browser	rs10799467	1	224274793	rs10916264	0.34	Jundm2|+,Mrg1::Hoxa9_2|-,SIX5_known1|-						7	FBXO28,RP11-365O16.3				FBXO28|26995	INTERGENIC
http://genome.ucsc.edu/cgi-bin/hgTracks?hgS_doOtherUser=submit&hgS_otherUserName=jmbeesley&hgS_otherUserSessionName=bcac_tp53_interaction_2016%2D05%2D10&position=chr1:223810257-224810257	browser	rs10799478	1	224305966	rs10916264	0.48							7	FBXO28,RP11-365O16.3			FBXO28	FBXO28|4177	INTRON
http://genome.ucsc.edu/cgi-bin/hgTracks?hgS_doOtherUser=submit&hgS_otherUserName=jmbeesley&hgS_otherUserSessionName=bcac_tp53_interaction_2016%2D05%2D10&position=chr1:223851023-224851023	browser	rs10799480	1	224310257	rs10916264	0.49	Sox_17|-,Zbtb12|-						5	FBXO28,RP11-365O16.3			FBXO28	FBXO28|8468	INTRON	FBXO28:MCF7:ChIA-PET
http://genome.ucsc.edu/cgi-bin/hgTracks?hgS_doOtherUser=submit&hgS_otherUserName=jmbeesley&hgS_otherUserSessionName=bcac_tp53_interaction_2016%2D05%2D10&position=chr1:223752777-224752777	browser	rs10799505	1	224351023	rs10916264	0.46							1f	CNIH4,DEGS1,FBXO28,RP11-365O16.3				DEGS1|19886	INTERGENIC
http://genome.ucsc.edu/cgi-bin/hgTracks?hgS_doOtherUser=submit&hgS_otherUserName=jmbeesley&hgS_otherUserSessionName=bcac_tp53_interaction_2016%2D05%2D10&position=chr1:223756348-224756348	browser	rs10916247	1	224252777	rs10916264	0.91		MCF-7;FoxA1,MCF-7;SPDEF,MDA-MB-231;JUN	BRST.HMEC;H3K4me1,mammary_epithelial_cell;H3K4me1,mammary_epithelial_cell;H3K4me2,MCF-7;H3K4me1,MDA-MB-231;H3K27ac,MDA-MB-231;H3K4me1				1f	FBXO28,RP11-365O16.3				FBXO28|49011	INTERGENIC	FBXO28:HMEC:Hnisz,,,DEGS1:HCC1954:Hnisz,,,FBXO28:MCF7:ChIA-PET
http://genome.ucsc.edu/cgi-bin/hgTracks?hgS_doOtherUser=submit&hgS_otherUserName=jmbeesley&hgS_otherUserSessionName=bcac_tp53_interaction_2016%2D05%2D10&position=chr1:223759139-224759139	browser	rs10916248	1	224256348	rs10916264	0.25	Pax-6_1|-		BRST.MYOEP;H3K9ac,BRST.vHMEC;H3K4me1,mammary_epithelial_cell;H3K4me1,mammary_epithelial_cell;H3K4me2,MDA-MB-231;H3K27ac,MDA-MB-231;H3K4me1				1f	DEGS1,FBXO28,RP11-504P24.8		QT_interval_(interaction)		FBXO28|45440	INTERGENIC
http://genome.ucsc.edu/cgi-bin/hgTracks?hgS_doOtherUser=submit&hgS_otherUserName=jmbeesley&hgS_otherUserSessionName=bcac_tp53_interaction_2016%2D05%2D10&position=chr1:223760181-224760181	browser	rs10916251	1	224259139	rs10916264	0.91	NRSF_disc1|+,Sin3Ak-20_disc1|+						7	FBXO28,RP11-365O16.3				FBXO28|42649	INTERGENIC
http://genome.ucsc.edu/cgi-bin/hgTracks?hgS_doOtherUser=submit&hgS_otherUserName=jmbeesley&hgS_otherUserSessionName=bcac_tp53_interaction_2016%2D05%2D10&position=chr1:223761840-224761840	browser	rs10916252	1	224260181	rs10916264	0.91	Ik-1_1|-,Ik-2_1|-,NF-kappaB_disc1|-,NF-kappaB_known3|-,STAT_known5|-						6	FBXO28,RP11-365O16.3				FBXO28|41607	INTERGENIC
http://genome.ucsc.edu/cgi-bin/hgTracks?hgS_doOtherUser=submit&hgS_otherUserName=jmbeesley&hgS_otherUserSessionName=bcac_tp53_interaction_2016%2D05%2D10&position=chr1:223762486-224762486	browser	rs10916255	1	224261840	rs10916264	0.93	TCF4_known1|-,TCF4_known2|-,TCF4_known3|-						3a	FBXO28,RP11-365O16.3				FBXO28|39948	INTERGENIC	CNIH4:MCF7:ChIA-PET
http://genome.ucsc.edu/cgi-bin/hgTracks?hgS_doOtherUser=submit&hgS_otherUserName=jmbeesley&hgS_otherUserSessionName=bcac_tp53_interaction_2016%2D05%2D10&position=chr1:223762693-224762693	browser	rs10916256	1	224262486	rs10916264	0.88	DEC|-,LXR_2|-,Nkx2_2|-,T3R|-						5	FBXO28,RP11-365O16.3				FBXO28|39302	INTERGENIC	CNIH4:MCF7:ChIA-PET
http://genome.ucsc.edu/cgi-bin/hgTracks?hgS_doOtherUser=submit&hgS_otherUserName=jmbeesley&hgS_otherUserSessionName=bcac_tp53_interaction_2016%2D05%2D10&position=chr1:223763879-224763879	browser	rs10916257	1	224262693	rs10916264	0.95	Nkx2_11|-,Nkx2_3|-,Nkx3_3|-						3a	FBXO28,RP11-365O16.3				FBXO28|39095	INTERGENIC	CNIH4:MCF7:ChIA-PET
http://genome.ucsc.edu/cgi-bin/hgTracks?hgS_doOtherUser=submit&hgS_otherUserName=jmbeesley&hgS_otherUserSessionName=bcac_tp53_interaction_2016%2D05%2D10&position=chr1:223764382-224764382	browser	rs10916259	1	224263879	rs10916264	0.95	Spdef|+						5	FBXO28,RP11-365O16.3				FBXO28|37909	INTERGENIC
http://genome.ucsc.edu/cgi-bin/hgTracks?hgS_doOtherUser=submit&hgS_otherUserName=jmbeesley&hgS_otherUserSessionName=bcac_tp53_interaction_2016%2D05%2D10&position=chr1:223768438-224768438	browser	rs10916260	1	224264382	rs10916264	0.34	AIRE_2|+,Cdx|+,Foxa_known2|+,Foxa_known4|-,Foxc1_1|+,Foxd3|+,Foxf1|+,Foxi1|+,Foxj1_1|+,Foxj2_1|+,Foxl1_1|+,Foxp1|+,HNF1_7|-,Maf_known3|-,Maf_known4|-,Nkx3_1|-						6	DEGS1,FBXO28				FBXO28|37406	INTERGENIC
http://genome.ucsc.edu/cgi-bin/hgTracks?hgS_doOtherUser=submit&hgS_otherUserName=jmbeesley&hgS_otherUserSessionName=bcac_tp53_interaction_2016%2D05%2D10&position=chr1:223778366-224778366	browser	rs10916264	1	224268438	rs10916264	1	DMRT3|-,Gfi1_1|-	MDA-MB-231;JUN,T47D;PR	BRST.HMEC;H3K4me1,MDA-MB-231;H3K27ac,MDA-MB-231;H3K4me1	BRST.HMEC;Enhancer			1d	DEGS1,FBXO28,RP11-365O16.3				FBXO28|33350	INTERGENIC	FBXO28:MCF7:ChIA-PET
http://genome.ucsc.edu/cgi-bin/hgTracks?hgS_doOtherUser=submit&hgS_otherUserName=jmbeesley&hgS_otherUserSessionName=bcac_tp53_interaction_2016%2D05%2D10&position=chr1:223784375-224784375	browser	rs10916270	1	224278366	rs10916264	0.33	RFX5_known1|+						6	DEGS1,FBXO28,RP11-365O16.3				FBXO28|23422	INTERGENIC
http://genome.ucsc.edu/cgi-bin/hgTracks?hgS_doOtherUser=submit&hgS_otherUserName=jmbeesley&hgS_otherUserSessionName=bcac_tp53_interaction_2016%2D05%2D10&position=chr1:223794870-224794870	browser	rs10916290	1	224284375	rs10916264	0.32							6	DEGS1,FBXO28,RP11-365O16.3				FBXO28|17413	INTERGENIC
http://genome.ucsc.edu/cgi-bin/hgTracks?hgS_doOtherUser=submit&hgS_otherUserName=jmbeesley&hgS_otherUserSessionName=bcac_tp53_interaction_2016%2D05%2D10&position=chr1:223799467-224799467	browser	rs10916301	1	224294870	rs10916264	0.5	Foxi1|-	fibroblast_of_mammary_gland;CTCF,mammary_epithelial_cell;CTCF,MCF-7;CTCF,MCF-7;ELF1,MCF-7;FoxA1,MDA-MB-231;FOXM1	MCF-7;H3K4me1,MCF-7;H3K4me2,MDA-MB-231;H3K27ac				1f	FBXO28,RP11-365O16.3				FBXO28|6918	INTERGENIC	FBXO28:MCF7:ChIA-PET,,,RN7SKP49:MCF7:ChIA-PET
http://genome.ucsc.edu/cgi-bin/hgTracks?hgS_doOtherUser=submit&hgS_otherUserName=jmbeesley&hgS_otherUserSessionName=bcac_tp53_interaction_2016%2D05%2D10&position=chr1:223807130-224807130	browser	rs10916307	1	224299467	rs10916264	0.5	TATA_disc1|+,YY1_disc2|+,YY1_known3|+						6	FBXO28,RP11-365O16.3				FBXO28|2321	INTERGENIC	NVL:MCF7:ChIA-PET
http://genome.ucsc.edu/cgi-bin/hgTracks?hgS_doOtherUser=submit&hgS_otherUserName=jmbeesley&hgS_otherUserSessionName=bcac_tp53_interaction_2016%2D05%2D10&position=chr1:223810255-224810255	browser	rs10916320	1	224307130	rs10916264	0.51	Hic1_1|-,PU.1_disc3|-,YY1_disc5|-						7	FBXO28,RP11-365O16.3			FBXO28	FBXO28|5341	INTRON	FBXO28:MCF7:ChIA-PET
http://genome.ucsc.edu/cgi-bin/hgTracks?hgS_doOtherUser=submit&hgS_otherUserName=jmbeesley&hgS_otherUserSessionName=bcac_tp53_interaction_2016%2D05%2D10&position=chr1:223823548-224823548	browser	rs10916332	1	224310255	rs10916264	0.47	Evi-1_2|+,HNF4_known1|+,RXRA_known5|+,Zbtb12|-						6	FBXO28,RP11-365O16.3			FBXO28	FBXO28|8466	INTRON	FBXO28:MCF7:ChIA-PET
http://genome.ucsc.edu/cgi-bin/hgTracks?hgS_doOtherUser=submit&hgS_otherUserName=jmbeesley&hgS_otherUserSessionName=bcac_tp53_interaction_2016%2D05%2D10&position=chr1:223829969-224829969	browser	rs10916355	1	224323548	rs10916264	0.48			MCF-7;H3K4me1				7	FBXO28,RP11-365O16.3			FBXO28	FBXO28|21759	INTRON
http://genome.ucsc.edu/cgi-bin/hgTracks?hgS_doOtherUser=submit&hgS_otherUserName=jmbeesley&hgS_otherUserSessionName=bcac_tp53_interaction_2016%2D05%2D10&position=chr1:223838162-224838162	browser	rs10916367	1	224329969	rs10916264	0.44	HNF4_known5|+,Nkx2_7|+,RXRA_known3|+						7	FBXO28,RP11-365O16.3			FBXO28	FBXO28|28180	INTRON
http://genome.ucsc.edu/cgi-bin/hgTracks?hgS_doOtherUser=submit&hgS_otherUserName=jmbeesley&hgS_otherUserSessionName=bcac_tp53_interaction_2016%2D05%2D10&position=chr1:223850763-224850763	browser	rs10916371	1	224338162	rs10916264	0.47	Hmx_2|+,Maf_disc2|+,Maf_known3|+,Pax-4_5|+						6	CNIH4,DEGS1,FBXO28,RP11-365O16.3			FBXO28	DEGS1|32747	INTRON
http://genome.ucsc.edu/cgi-bin/hgTracks?hgS_doOtherUser=submit&hgS_otherUserName=jmbeesley&hgS_otherUserSessionName=bcac_tp53_interaction_2016%2D05%2D10&position=chr1:223852551-224852551	browser	rs10916393	1	224350763	rs10916264	0.24	IRC900814|+,Irf_known11|+,Irf_known7|+,Mef2_disc1|-,Pax-4_2|-,Pax-4_4|-,Pou2f2_known1|+,SIX5_disc4|-						7	FBXO28,RP11-365O16.3				DEGS1|20146	INTERGENIC
http://genome.ucsc.edu/cgi-bin/hgTracks?hgS_doOtherUser=submit&hgS_otherUserName=jmbeesley&hgS_otherUserSessionName=bcac_tp53_interaction_2016%2D05%2D10&position=chr1:223853778-224853778	browser	rs10916403	1	224352551	rs10916264	0.45	Foxj2_2|+,Hoxd10|-,Pou2f2_known11|-						1b	CNIH4,DEGS1,FBXO28,RP11-365O16.3				DEGS1|18358	INTERGENIC
http://genome.ucsc.edu/cgi-bin/hgTracks?hgS_doOtherUser=submit&hgS_otherUserName=jmbeesley&hgS_otherUserSessionName=bcac_tp53_interaction_2016%2D05%2D10&position=chr1:223860892-224860892	browser	rs10916405	1	224353778	rs10916264	0.24	HNF4_known5|-						6	FBXO28,RP11-365O16.3				DEGS1|17131	INTERGENIC
http://genome.ucsc.edu/cgi-bin/hgTracks?hgS_doOtherUser=submit&hgS_otherUserName=jmbeesley&hgS_otherUserSessionName=bcac_tp53_interaction_2016%2D05%2D10&position=chr1:223888737-224888737	browser	rs10916415	1	224360892	rs10916264	0.48	Myf_1|-		MCF-7;H3K4me1	MCF-7;Enhancer			6	DEGS1,FBXO28,RP11-365O16.3				DEGS1|10017	INTERGENIC
http://genome.ucsc.edu/cgi-bin/hgTracks?hgS_doOtherUser=submit&hgS_otherUserName=jmbeesley&hgS_otherUserSessionName=bcac_tp53_interaction_2016%2D05%2D10&position=chr1:223908802-224908802	browser	rs10916470	1	224388737	rs10916264	0.41		MCF-7;SPDEF					7	DEGS1,FBXO28,RP11-365O16.3				LOC101927143|12244	INTERGENIC	DEGS1:HCC1954:Hnisz,,,DEGS1:MCF7:ChIA-PET
http://genome.ucsc.edu/cgi-bin/hgTracks?hgS_doOtherUser=submit&hgS_otherUserName=jmbeesley&hgS_otherUserSessionName=bcac_tp53_interaction_2016%2D05%2D10&position=chr1:223864569-224864569	browser	rs10916514	1	224408802	rs10916264	0.36	Hic1_3|-,p53_3|+						6	DEGS1,FBXO28,RP11-365O16.3			LOC101927164	LOC101927164|1487	INTRON
http://genome.ucsc.edu/cgi-bin/hgTracks?hgS_doOtherUser=submit&hgS_otherUserName=jmbeesley&hgS_otherUserSessionName=bcac_tp53_interaction_2016%2D05%2D10&position=chr1:223899689-224899689	browser	rs112603225	1	224364569	rs10916264	0.45	BCL_disc1|+,ELF1_disc1|+,ERalpha-a_known3|-,Ehf|+,Ets_disc2|+,Ets_known5|+,MIZF|+,PU.1_known3|+,SP1_disc3|+,TATA_disc8|+,ZBRK1|-						6	FBXO28,RP11-365O16.3				DEGS1|6340	INTERGENIC
http://genome.ucsc.edu/cgi-bin/hgTracks?hgS_doOtherUser=submit&hgS_otherUserName=jmbeesley&hgS_otherUserSessionName=bcac_tp53_interaction_2016%2D05%2D10&position=chr1:223759248-224759248	browser	rs11268330	1	224399689	rs10916264	0.2	NF-kappaB_disc3|+,TEF-1_2|+	MCF-7;ER,MCF-7;FOXM1	MCF-7;H3K4me1	BRST.HMEC;Enhancer,BRST.MYOEP;Enhancer,BRST.vHMEC;Enhancer,MCF-7;Enhancer							LOC101927143	LOC101927143|1292	INTRON
http://genome.ucsc.edu/cgi-bin/hgTracks?hgS_doOtherUser=submit&hgS_otherUserName=jmbeesley&hgS_otherUserSessionName=bcac_tp53_interaction_2016%2D05%2D10&position=chr1:223857293-224857293	browser	rs113247475	1	224259248	rs10916264	0.91	ATF2|-,Brachyury_1|+,Brachyury_2|+,Eomes|+,Pou3f2_3|+,TBX5_1|+,TBX5_3|+,VDR_3|+,ZEB1_known4|+							FBXO28,RP11-365O16.3				FBXO28|42540	INTERGENIC
http://genome.ucsc.edu/cgi-bin/hgTracks?hgS_doOtherUser=submit&hgS_otherUserName=jmbeesley&hgS_otherUserSessionName=bcac_tp53_interaction_2016%2D05%2D10&position=chr1:223757136-224757136	browser	rs113935760	1	224357293	rs10916264	0.24			MDA-MB-231;H3K27ac,MDA-MB-231;H3K4me1	BRST.HMEC;Enhancer,BRST.MYOEP;Enhancer,BRST.vHMEC;Enhancer			5	FBXO28,RP11-365O16.3				DEGS1|13616	INTERGENIC
http://genome.ucsc.edu/cgi-bin/hgTracks?hgS_doOtherUser=submit&hgS_otherUserName=jmbeesley&hgS_otherUserSessionName=bcac_tp53_interaction_2016%2D05%2D10&position=chr1:223830178-224830178	browser	rs113969597	1	224257136	rs10916264	0.91	AP-3|+,Foxo_1|-,Gsc|+,HNF1_6|+,HNF1_7|+,OTX|+,Otx2|+,PLZF|+,Pax-4_4|+,Pax-4_5|+,Pitx2|+,SETDB1_disc1|+,Sox_7|-,TFE|+		mammary_epithelial_cell;H3K4me2,MDA-MB-231;H3K27ac									FBXO28|44652	INTERGENIC
http://genome.ucsc.edu/cgi-bin/hgTracks?hgS_doOtherUser=submit&hgS_otherUserName=jmbeesley&hgS_otherUserSessionName=bcac_tp53_interaction_2016%2D05%2D10&position=chr1:223875385-224875385	browser	rs11576822	1	224330178	rs10916264	0.24	Cdc5|+,Foxj2_2|+,Mef2_known3|+,Mef2_known6|+,Mrg1::Hoxa9_2|+,STAT_disc4|-,TATA_known1|+		MCF-7;H3K27ac				6	FBXO28,RP11-365O16.3			FBXO28	FBXO28|28389	INTRON
http://genome.ucsc.edu/cgi-bin/hgTracks?hgS_doOtherUser=submit&hgS_otherUserName=jmbeesley&hgS_otherUserSessionName=bcac_tp53_interaction_2016%2D05%2D10&position=chr1:223793779-224793779	browser	rs11589025	1	224375385	rs10916264	0.21	Evi-1_4|-,Gfi1_1|+,Mrg1::Hoxa9_1|+,Mrg1::Hoxa9_2|+,Mrg_1|+,Mrg_2|+,Myb_2|+,Tgif1_1|+		MCF-7;H3K4me1				5	CNIH4,DEGS1,FBXO28,RP11-365O16.3			DEGS1	DEGS1|4475	INTRON	DEGS1:MCF7:ChIA-PET
http://genome.ucsc.edu/cgi-bin/hgTracks?hgS_doOtherUser=submit&hgS_otherUserName=jmbeesley&hgS_otherUserSessionName=bcac_tp53_interaction_2016%2D05%2D10&position=chr1:223790806-224790806	browser	rs11807877	1	224293779	rs10916264	0.24			MDA-MB-231;H3K27ac				7					FBXO28|8009	INTERGENIC	FBXO28:MCF7:ChIA-PET,,,RN7SKP49:MCF7:ChIA-PET
http://genome.ucsc.edu/cgi-bin/hgTracks?hgS_doOtherUser=submit&hgS_otherUserName=jmbeesley&hgS_otherUserSessionName=bcac_tp53_interaction_2016%2D05%2D10&position=chr1:223879041-224879041	browser	rs11808787	1	224290806	rs10916264	0.5							5	FBXO28,RP11-365O16.3				FBXO28|10982	INTERGENIC
http://genome.ucsc.edu/cgi-bin/hgTracks?hgS_doOtherUser=submit&hgS_otherUserName=jmbeesley&hgS_otherUserSessionName=bcac_tp53_interaction_2016%2D05%2D10&position=chr1:223887749-224887749	browser	rs11810089	1	224379041	rs10916264	0.44	ERalpha-a_known3|-,STAT_disc6|+,TLX1::NFIC|+						7	RP11-365O16.3			DEGS1	DEGS1|8131	INTRON
http://genome.ucsc.edu/cgi-bin/hgTracks?hgS_doOtherUser=submit&hgS_otherUserName=jmbeesley&hgS_otherUserSessionName=bcac_tp53_interaction_2016%2D05%2D10&position=chr1:223762477-224762477	browser	rs12022755	1	224387749	rs10916264	0.21		T47D;PR	BRST.HMEC;H3K4me1,BRST.vHMEC;H3K27ac,mammary_epithelial_cell;H3K27ac,mammary_epithelial_cell;H3K4me1,MCF-7;H3K27ac,MCF-7;H3K4me1	BRST.HMEC;Enhancer,BRST.vHMEC;Enhancer		BRST.HMEC;dnase	1f	CNIH4,DEGS1,FBXO28,RP11-365O16.3				LOC101927143|13232	INTERGENIC	DEGS1:HCC1954:Hnisz,,,DEGS1:MCF7:ChIA-PET
http://genome.ucsc.edu/cgi-bin/hgTracks?hgS_doOtherUser=submit&hgS_otherUserName=jmbeesley&hgS_otherUserSessionName=bcac_tp53_interaction_2016%2D05%2D10&position=chr1:223762358-224762358	browser	rs12025172	1	224262477	rs10916264	0.84	AP-1_disc7|-,Maf_disc2|+						5	FBXO28,RP11-365O16.3				FBXO28|39311	INTERGENIC	CNIH4:MCF7:ChIA-PET
http://genome.ucsc.edu/cgi-bin/hgTracks?hgS_doOtherUser=submit&hgS_otherUserName=jmbeesley&hgS_otherUserSessionName=bcac_tp53_interaction_2016%2D05%2D10&position=chr1:223763804-224763804	browser	rs12028057	1	224262358	rs10916264	0.93	En-1_2|+,Pax-8_1|-						5	FBXO28,RP11-365O16.3				FBXO28|39430	INTERGENIC	CNIH4:MCF7:ChIA-PET
http://genome.ucsc.edu/cgi-bin/hgTracks?hgS_doOtherUser=submit&hgS_otherUserName=jmbeesley&hgS_otherUserSessionName=bcac_tp53_interaction_2016%2D05%2D10&position=chr1:223863881-224863881	browser	rs12030540	1	224263804	rs10916264	0.95	AIRE_2|-,NF-kappaB_disc4|+						5	FBXO28,RP11-365O16.3				FBXO28|37984	INTERGENIC
http://genome.ucsc.edu/cgi-bin/hgTracks?hgS_doOtherUser=submit&hgS_otherUserName=jmbeesley&hgS_otherUserSessionName=bcac_tp53_interaction_2016%2D05%2D10&position=chr1:223808136-224808136	browser	rs12038372	1	224363881	rs10916264	0.4	BCL_disc4|+,HDAC2_disc6|+,Irf_disc3|+,Pax-5_disc3|-,RXRA_disc4|-,STAT_disc3|-,p300_disc5|+						6	DEGS1,FBXO28,RP11-365O16.3				DEGS1|7028	INTERGENIC
http://genome.ucsc.edu/cgi-bin/hgTracks?hgS_doOtherUser=submit&hgS_otherUserName=jmbeesley&hgS_otherUserSessionName=bcac_tp53_interaction_2016%2D05%2D10&position=chr1:223762686-224762686	browser	rs12049583	1	224308136	rs10916264	0.5	DMRT2|-,HMG-IY_2|+,TCF12_disc6|-						1f	DEGS1,FBXO28,RP11-365O16.3			FBXO28	FBXO28|6347	INTRON	FBXO28:MCF7:ChIA-PET
http://genome.ucsc.edu/cgi-bin/hgTracks?hgS_doOtherUser=submit&hgS_otherUserName=jmbeesley&hgS_otherUserSessionName=bcac_tp53_interaction_2016%2D05%2D10&position=chr1:223844653-224844653	browser	rs12062794	1	224262686	rs10916264	0.95	Foxj1_2|-,Foxj2_1|-,Nkx3_3|+						3a	FBXO28,RP11-365O16.3				FBXO28|39102	INTERGENIC	CNIH4:MCF7:ChIA-PET
http://genome.ucsc.edu/cgi-bin/hgTracks?hgS_doOtherUser=submit&hgS_otherUserName=jmbeesley&hgS_otherUserSessionName=bcac_tp53_interaction_2016%2D05%2D10&position=chr1:223762582-224762582	browser	rs12064453	1	224344653	rs10916264	0.4	ATF3_disc2|-,HNF4_known4|-,SREBP_known1|-						7	FBXO28,RP11-365O16.3			FBXO28	DEGS1|26256	INTRON	MIR320B2:MCF7:ChIA-PET
http://genome.ucsc.edu/cgi-bin/hgTracks?hgS_doOtherUser=submit&hgS_otherUserName=jmbeesley&hgS_otherUserSessionName=bcac_tp53_interaction_2016%2D05%2D10&position=chr1:223844654-224844654	browser	rs12066952	1	224262582	rs10916264	0.95	ERalpha-a_disc1|-,SREBP_known1|+						4	FBXO28,RP11-365O16.3				FBXO28|39206	INTERGENIC	CNIH4:MCF7:ChIA-PET
http://genome.ucsc.edu/cgi-bin/hgTracks?hgS_doOtherUser=submit&hgS_otherUserName=jmbeesley&hgS_otherUserSessionName=bcac_tp53_interaction_2016%2D05%2D10&position=chr1:223855701-224855701	browser	rs12070670	1	224344654	rs10916264	0.41	ATF3_disc2|+,HNF4_known4|-,Pax-4_1|+						7	FBXO28,RP11-365O16.3			FBXO28	DEGS1|26255	INTRON	MIR320B2:MCF7:ChIA-PET
http://genome.ucsc.edu/cgi-bin/hgTracks?hgS_doOtherUser=submit&hgS_otherUserName=jmbeesley&hgS_otherUserSessionName=bcac_tp53_interaction_2016%2D05%2D10&position=chr1:223855534-224855534	browser	rs12076788	1	224355701	rs10916264	0.37	Foxo_3|+,HDAC2_disc6|+,Mef2_disc1|+,Mef2_known2|+,Mef2_known3|+,Mef2_known5|+,Pax-4_2|+,Pax-6_3|+,SIX5_disc4|-,Zfp105|+		MDA-MB-231;H3K4me1				6	FBXO28,RP11-365O16.3				DEGS1|15208	INTERGENIC
http://genome.ucsc.edu/cgi-bin/hgTracks?hgS_doOtherUser=submit&hgS_otherUserName=jmbeesley&hgS_otherUserSessionName=bcac_tp53_interaction_2016%2D05%2D10&position=chr1:223759799-224759799	browser	rs12079996	1	224355534	rs10916264	0.24			MDA-MB-231;H3K4me1				5	FBXO28,RP11-365O16.3				DEGS1|15375	INTERGENIC
http://genome.ucsc.edu/cgi-bin/hgTracks?hgS_doOtherUser=submit&hgS_otherUserName=jmbeesley&hgS_otherUserSessionName=bcac_tp53_interaction_2016%2D05%2D10&position=chr1:223776539-224776539	browser	rs12120211	1	224259799	rs10916264	0.91	Pou1f1_2|+						7	DEGS1,FBXO28,RP11-365O16.3				FBXO28|41989	INTERGENIC
http://genome.ucsc.edu/cgi-bin/hgTracks?hgS_doOtherUser=submit&hgS_otherUserName=jmbeesley&hgS_otherUserSessionName=bcac_tp53_interaction_2016%2D05%2D10&position=chr1:223809631-224809631	browser	rs12126970	1	224276539	rs10916264	0.33	Foxo_2|-,RREB-1_1|-,STAT_known1|+						6	DEGS1,FBXO28,RP11-365O16.3				FBXO28|25249	INTERGENIC
http://genome.ucsc.edu/cgi-bin/hgTracks?hgS_doOtherUser=submit&hgS_otherUserName=jmbeesley&hgS_otherUserSessionName=bcac_tp53_interaction_2016%2D05%2D10&position=chr1:223759933-224759933	browser	rs12144944	1	224309631	rs10916264	0.25							7	FBXO28,RP11-365O16.3			FBXO28	FBXO28|7842	INTRON	FBXO28:MCF7:ChIA-PET
http://genome.ucsc.edu/cgi-bin/hgTracks?hgS_doOtherUser=submit&hgS_otherUserName=jmbeesley&hgS_otherUserSessionName=bcac_tp53_interaction_2016%2D05%2D10&position=chr1:223760131-224760131	browser	rs12402838	1	224259933	rs10916264	0.91	ERalpha-a_disc1|-,GR_known1|-,GR_known10|+,GR_known3|+,GR_known9|+,T3R|-						7	DEGS1,FBXO28,RP11-365O16.3				FBXO28|41855	INTERGENIC
http://genome.ucsc.edu/cgi-bin/hgTracks?hgS_doOtherUser=submit&hgS_otherUserName=jmbeesley&hgS_otherUserSessionName=bcac_tp53_interaction_2016%2D05%2D10&position=chr1:223760072-224760072	browser	rs12402870	1	224260131	rs10916264	0.91	HNF4_disc3|+,NRSF_disc8|-,Nr2f2|+,Sin3Ak-20_disc7|-						7	FBXO28,RP11-365O16.3				FBXO28|41657	INTERGENIC
http://genome.ucsc.edu/cgi-bin/hgTracks?hgS_doOtherUser=submit&hgS_otherUserName=jmbeesley&hgS_otherUserSessionName=bcac_tp53_interaction_2016%2D05%2D10&position=chr1:223839647-224839647	browser	rs12403374	1	224260072	rs10916264	0.91	Hmx_1|-						6	DEGS1,FBXO28,RP11-365O16.3				FBXO28|41716	INTERGENIC
http://genome.ucsc.edu/cgi-bin/hgTracks?hgS_doOtherUser=submit&hgS_otherUserName=jmbeesley&hgS_otherUserSessionName=bcac_tp53_interaction_2016%2D05%2D10&position=chr1:223925165-224925165	browser	rs12563153	1	224339647	rs10916264	0.44	Maf_known1|-,NF-E2_disc4|-						7	FBXO28,RP11-365O16.3			FBXO28	DEGS1|31262	INTRON	DEGS1:MCF7:ChIA-PET
http://genome.ucsc.edu/cgi-bin/hgTracks?hgS_doOtherUser=submit&hgS_otherUserName=jmbeesley&hgS_otherUserSessionName=bcac_tp53_interaction_2016%2D05%2D10&position=chr1:223819825-224819825	browser	rs12565875	1	224425165	rs10916264	0.3	CHD2_disc1|-,EBF_disc1|+,STAT_disc4|+,ZBTB33_disc1|-	T47D;PR					1f	CNIH4,DEGS1,FBXO28,RP11-365O16.3			NVL	LOC101927164|17850	INTRON
http://genome.ucsc.edu/cgi-bin/hgTracks?hgS_doOtherUser=submit&hgS_otherUserName=jmbeesley&hgS_otherUserSessionName=bcac_tp53_interaction_2016%2D05%2D10&position=chr1:223819815-224819815	browser	rs12730611	1	224319825	rs10916264	0.42	AhR::Arnt_2|-,Arnt_2|+,Myc_known8|+,ZBTB7A_disc1|+,Zfp161_3|+		mammary_epithelial_cell;H3K27ac				7	FBXO28,RP11-365O16.3			FBXO28	FBXO28|18036	INTRON
http://genome.ucsc.edu/cgi-bin/hgTracks?hgS_doOtherUser=submit&hgS_otherUserName=jmbeesley&hgS_otherUserSessionName=bcac_tp53_interaction_2016%2D05%2D10&position=chr1:223832078-224832078	browser	rs12745829	1	224319815	rs10916264	0.38			mammary_epithelial_cell;H3K27ac				7	FBXO28,RP11-365O16.3			FBXO28	FBXO28|18026	INTRON
http://genome.ucsc.edu/cgi-bin/hgTracks?hgS_doOtherUser=submit&hgS_otherUserName=jmbeesley&hgS_otherUserSessionName=bcac_tp53_interaction_2016%2D05%2D10&position=chr1:223774269-224774269	browser	rs13374070	1	224332078	rs10916264	0.47							7	FBXO28,RP11-365O16.3			FBXO28	FBXO28|30289	INTRON
http://genome.ucsc.edu/cgi-bin/hgTracks?hgS_doOtherUser=submit&hgS_otherUserName=jmbeesley&hgS_otherUserSessionName=bcac_tp53_interaction_2016%2D05%2D10&position=chr1:223872167-224872167	browser	rs137910505	1	224274269	rs10916264	0.3	Barhl1|-,Barx2|-,Bsx|+,Cart1|+,Dbx1|-,Dbx2|+,En-1_3|+,Esx1|+,Gbx1|+,Hlx1|+,Hlxb9|+,Hoxa5_3|+,Hoxa7_2|+,Hoxb4|-,Hoxb7|+,Hoxb8|-,Hoxc6|-,Hoxd8|+,Isl2|-,Lhx3_1|+,Lhx3_2|+,Mrg1::Hoxa9_2|-,Msx-1_2|-,Ncx_2|-,Nkx6-1_2|-,Nkx6-1_3|-,Nkx6-2|-,Pax-6_3|-,Pax7|-,Phox2a|+,Pou2f2_known11|-,Pou2f2_known4|-,Pou3f2_4|-,Pou3f4|-,Pou4f3|-,Pou6f1_1|+,Prrx1|-,Prrx2_1|+,Sox_18|-,Sox_19|-							FBXO28,RP11-365O16.3				FBXO28|27519	INTERGENIC
http://genome.ucsc.edu/cgi-bin/hgTracks?hgS_doOtherUser=submit&hgS_otherUserName=jmbeesley&hgS_otherUserSessionName=bcac_tp53_interaction_2016%2D05%2D10&position=chr1:223753383-224753383	browser	rs138275856	1	224372167	rs10916264	0.45	DMRT7|-,Fox|-,Foxa_known2|+,Foxa_known4|+,Foxd3|-,Foxf1|-,Foxi1|-,Foxj1_1|+,Foxj1_2|-,Foxj2_1|-,Foxl1_1|+,Foxp1|-,RREB-1_2|-,TCF11::MafG|-	MCF_10A;MYC,MCF_10A;POLR2A,MCF-7;SRF	BRST.HMEC;H3K4me1,BRST.HMEC;H3K4me3,BRST.MYOEP;H3K4me1,BRST.MYOEP;H3K4me3,BRST.vHMEC;H3K27ac,BRST.vHMEC;H3K4me2,BRST.vHMEC;H3K4me3,BRST.vHMEC;H3K9ac,fibroblast_of_mammary_gland;H3K4me3,HCC2157;H3K4me3,mammary_epithelial_cell;H3K27ac,mammary_epithelial_cell;H3K4me1,mammary_epithelial_cell;H3K4me2,mammary_epithelial_cell;H3K4me3,MCF-7;H3K27ac,MCF-7;H3K4me1,MCF-7;H3K4me2,MCF-7;H3K4me3,MDA-MB-231;H3K…		BRST.HMEC;Promoter,BRST.MYOEP;Promoter,BRST.vHMEC;Promoter,MCF-7;Promoter						DEGS1	DEGS1|1257	INTRON	DEGS1:HMEC:IM-PET,,,SNORA72:MCF7:ChIA-PET,,,DEGS1:HCC1954:IM-PET,,,DEGS1:MCF7:ChIA-PET
http://genome.ucsc.edu/cgi-bin/hgTracks?hgS_doOtherUser=submit&hgS_otherUserName=jmbeesley&hgS_otherUserSessionName=bcac_tp53_interaction_2016%2D05%2D10&position=chr1:223903588-224903588	browser	rs1388970	1	224253383	rs10916264	0.91	Evi-1_5|-	MCF_10A;FOS,MCF_10A;MYC,MCF_10A;STAT3,MCF-7;CEBPB,MCF-7;ER,MCF-7;FoxA1,MCF-7;GATA3,MCF-7;NR2F2,MCF-7;p300,MCF-7;PBX1,MCF-7;TCF7L2,MDA-MB-231;JUN,T47D;FOXA1,T47D;HIF1alpha	BRST.HMEC;H3K4me1,BRST.MYOEP;H3K9ac,BRST.vHMEC;H3K4me1,BRST.vHMEC;H3K4me2,mammary_epithelial_cell;H3K4me1,mammary_epithelial_cell;H3K4me2,MCF-7;H3K4me1,MCF-7;H3K4me2,MCF-7-LTED;H3K4me2,MDA-MB-231;H3K27ac,MDA-MB-231;H3K4me1	BRST.HMEC;Enhancer,BRST.MYOEP;Enhancer,BRST.vHMEC;Enhancer		BRST.HMEC;dnase,BRST.vHMEC;dnase,HMF;dnase,MCF-7;dnase	1b	DEGS1,FBXO28,RP11-365O16.3				FBXO28|48405	INTERGENIC	DEGS1:HCC1954:Hnisz,,,FBXO28:HMEC:Hnisz
http://genome.ucsc.edu/cgi-bin/hgTracks?hgS_doOtherUser=submit&hgS_otherUserName=jmbeesley&hgS_otherUserSessionName=bcac_tp53_interaction_2016%2D05%2D10&position=chr1:223864156-224864156	browser	rs1401320	1	224403588	rs10916264	0.37	E2A_1|+,E2A_3|+,E2A_4|+,HEN1_1|+,Mxi1_known1|+,Myf_3|+,NRSF_disc9|+,Nkx2_11|+,Nkx2_4|+,Rad21_disc6|-,TAL1_known1|+						7	RP11-365O16.3				LOC101927143|2606	INTERGENIC
http://genome.ucsc.edu/cgi-bin/hgTracks?hgS_doOtherUser=submit&hgS_otherUserName=jmbeesley&hgS_otherUserSessionName=bcac_tp53_interaction_2016%2D05%2D10&position=chr1:223872196-224872196	browser	rs140399914	1	224364156	rs10916264	0.21	CEBPD|-,Evi-1_4|-,LBP-1_3|-,Myc_known7|+,Myc_known9|+,TCF12_disc6|-							FBXO28,RP11-365O16.3				DEGS1|6753	INTERGENIC
http://genome.ucsc.edu/cgi-bin/hgTracks?hgS_doOtherUser=submit&hgS_otherUserName=jmbeesley&hgS_otherUserSessionName=bcac_tp53_interaction_2016%2D05%2D10&position=chr1:223829370-224829370	browser	rs142924983	1	224372196	rs10916264	0.3	Arnt_1|+,Arnt_2|+,E2A_5|-,FAC1|-,Fox|-,Foxa_known1|-,Foxa_known2|-,Foxa_known4|-,Foxd3|-,Foxf1|-,Foxi1|-,Foxj1_1|-,Foxj1_2|-,Foxj2_1|-,Foxl1_1|-,Foxo_1|-,Foxp1|-,Foxq1|-,HDAC2_disc2|-,RREB-1_2|-,Sox_13|-,Sox_6|-,Zfp105|-,p300_disc3|-	MCF_10A;MYC,MCF_10A;POLR2A,MCF-7;SRF	BRST.HMEC;H3K4me1,BRST.HMEC;H3K4me3,BRST.MYOEP;H3K4me1,BRST.MYOEP;H3K4me3,BRST.vHMEC;H3K27ac,BRST.vHMEC;H3K4me2,BRST.vHMEC;H3K4me3,BRST.vHMEC;H3K9ac,fibroblast_of_mammary_gland;H3K4me3,HCC2157;H3K4me3,mammary_epithelial_cell;H3K27ac,mammary_epithelial_cell;H3K4me1,mammary_epithelial_cell;H3K4me2,mammary_epithelial_cell;H3K4me3,MCF-7;H3K27ac,MCF-7;H3K4me1,MCF-7;H3K4me2,MCF-7;H3K4me3,MDA-MB-231;H3K…		BRST.HMEC;Promoter,BRST.MYOEP;Promoter,BRST.vHMEC;Promoter,MCF-7;Promoter			RP11-365O16.3			DEGS1	DEGS1|1286	INTRON	DEGS1:HMEC:IM-PET,,,SNORA72:MCF7:ChIA-PET,,,DEGS1:HCC1954:IM-PET,,,DEGS1:MCF7:ChIA-PET
http://genome.ucsc.edu/cgi-bin/hgTracks?hgS_doOtherUser=submit&hgS_otherUserName=jmbeesley&hgS_otherUserSessionName=bcac_tp53_interaction_2016%2D05%2D10&position=chr1:223757137-224757137	browser	rs143245662	1	224329370	rs10916264	0.43	RFX5_known2|-,RXRA_known7|+										FBXO28	FBXO28|27581	INTRON
http://genome.ucsc.edu/cgi-bin/hgTracks?hgS_doOtherUser=submit&hgS_otherUserName=jmbeesley&hgS_otherUserSessionName=bcac_tp53_interaction_2016%2D05%2D10&position=chr1:223782530-224782530	browser	rs146442864	1	224257137	rs10916264	0.79			mammary_epithelial_cell;H3K4me2,MDA-MB-231;H3K27ac									FBXO28|44651	INTERGENIC
http://genome.ucsc.edu/cgi-bin/hgTracks?hgS_doOtherUser=submit&hgS_otherUserName=jmbeesley&hgS_otherUserSessionName=bcac_tp53_interaction_2016%2D05%2D10&position=chr1:223780432-224780432	browser	rs1474109	1	224282530	rs10916264	0.33	SREBP_known2|-						5	DEGS1,FBXO28,RP11-365O16.3				FBXO28|19258	INTERGENIC
http://genome.ucsc.edu/cgi-bin/hgTracks?hgS_doOtherUser=submit&hgS_otherUserName=jmbeesley&hgS_otherUserSessionName=bcac_tp53_interaction_2016%2D05%2D10&position=chr1:223753081-224753081	browser	rs1474110	1	224280432	rs10916264	0.32	Mxi1_known1|+,Pax-4_1|+,RORalpha1_3|+,RREB-1_1|+,Sin3Ak-20_disc2|+,p300_disc7|-						4	FBXO28,RP11-365O16.3				FBXO28|21356	INTERGENIC
http://genome.ucsc.edu/cgi-bin/hgTracks?hgS_doOtherUser=submit&hgS_otherUserName=jmbeesley&hgS_otherUserSessionName=bcac_tp53_interaction_2016%2D05%2D10&position=chr1:223755446-224755446	browser	rs148864665	1	224253081	rs10916264	0.86	BCL_disc4|-,Evi-1_4|-,HDAC2_disc6|-,Irf_disc3|-,Irf_known5|-,Irf_known9|-,RXRA_disc4|-,STAT_disc3|-,TATA_disc7|-,p300_disc5|-	MCF-7;FoxA1,MCF-7;GATA3,MCF-7;NR2F2,MCF-7;PBX1,MDA-MB-231;JUN	mammary_epithelial_cell;H3K4me1,mammary_epithelial_cell;H3K4me2,MCF-7;H3K4me1,MCF-7;H3K4me2,MDA-MB-231;H3K27ac,MDA-MB-231;H3K4me1									FBXO28|48707	INTERGENIC	DEGS1:HCC1954:Hnisz,,,FBXO28:HMEC:Hnisz
http://genome.ucsc.edu/cgi-bin/hgTracks?hgS_doOtherUser=submit&hgS_otherUserName=jmbeesley&hgS_otherUserSessionName=bcac_tp53_interaction_2016%2D05%2D10&position=chr1:223755518-224755518	browser	rs1492687	1	224255446	rs10916264	0.91		MCF_10A;E2F4,MCF_10A;FOS,MCF_10A;MYC,MCF_10A;POLR2A,MCF_10A;STAT3,MDA-MB-231;JUN	BRST.vHMEC;H3K4me1,BRST.vHMEC;H3K4me2,mammary_epithelial_cell;H3K4me1,mammary_epithelial_cell;H3K4me2,MDA-MB-231;H3K27ac,MDA-MB-231;H3K4me1	BRST.HMEC;Enhancer,BRST.vHMEC;Enhancer		BRST.HMEC;dnase,BRST.vHMEC;dnase,HMEC;dnase,HMF;dnase	1f	DEGS1,FBXO28,RP11-365O16.3				FBXO28|46342	INTERGENIC	FBXO28:HMEC:Hnisz
http://genome.ucsc.edu/cgi-bin/hgTracks?hgS_doOtherUser=submit&hgS_otherUserName=jmbeesley&hgS_otherUserSessionName=bcac_tp53_interaction_2016%2D05%2D10&position=chr1:223755775-224755775	browser	rs1492688	1	224255518	rs10916264	0.91		mammary_epithelial_cell;CTCF,MCF_10A;E2F4,MCF_10A;FOS,MCF_10A;MYC,MCF_10A;POLR2A,MCF_10A;STAT3,MDA-MB-231;JUN	BRST.vHMEC;H3K27ac,mammary_epithelial_cell;H3K4me1,mammary_epithelial_cell;H3K4me2,MDA-MB-231;H3K27ac,MDA-MB-231;H3K4me1	BRST.HMEC;Enhancer,BRST.vHMEC;Enhancer		BRST.HMEC;dnase,BRST.vHMEC;dnase,HMEC;dnase,HMF;dnase	4	DEGS1,FBXO28,RP11-365O16.3				FBXO28|46270	INTERGENIC	FBXO28:HMEC:Hnisz
http://genome.ucsc.edu/cgi-bin/hgTracks?hgS_doOtherUser=submit&hgS_otherUserName=jmbeesley&hgS_otherUserSessionName=bcac_tp53_interaction_2016%2D05%2D10&position=chr1:223755839-224755839	browser	rs1492690	1	224255775	rs10916264	0.91	Hltf|+,Hoxb13|+	MCF_10A;FOS,MDA-MB-231;JUN	BRST.HMEC;H3K4me1,BRST.vHMEC;H3K27ac,BRST.vHMEC;H3K4me1,BRST.vHMEC;H3K4me2,mammary_epithelial_cell;H3K27ac,mammary_epithelial_cell;H3K4me1,mammary_epithelial_cell;H3K4me2,MDA-MB-231;H3K27ac,MDA-MB-231;H3K4me1	BRST.HMEC;Enhancer,BRST.vHMEC;Enhancer			4	FBXO28,RP11-365O16.3				FBXO28|46013	INTERGENIC	FBXO28:HMEC:Hnisz
http://genome.ucsc.edu/cgi-bin/hgTracks?hgS_doOtherUser=submit&hgS_otherUserName=jmbeesley&hgS_otherUserSessionName=bcac_tp53_interaction_2016%2D05%2D10&position=chr1:223757873-224757873	browser	rs1492691	1	224255839	rs10916264	0.91	AFP1|-,CIZ|+,SIX5_disc4|-	MDA-MB-231;JUN	BRST.HMEC;H3K4me1,BRST.vHMEC;H3K27ac,BRST.vHMEC;H3K4me1,BRST.vHMEC;H3K4me2,mammary_epithelial_cell;H3K27ac,mammary_epithelial_cell;H3K4me1,mammary_epithelial_cell;H3K4me2,MDA-MB-231;H3K27ac,MDA-MB-231;H3K4me1	BRST.HMEC;Enhancer,BRST.vHMEC;Enhancer			1d	DEGS1,FBXO28,RP11-365O16.3				FBXO28|45949	INTERGENIC	FBXO28:HMEC:Hnisz
http://genome.ucsc.edu/cgi-bin/hgTracks?hgS_doOtherUser=submit&hgS_otherUserName=jmbeesley&hgS_otherUserSessionName=bcac_tp53_interaction_2016%2D05%2D10&position=chr1:223837153-224837153	browser	rs1492692	1	224257873	rs10916264	0.91	Dbx2|-,Hoxa5_1|-,Pou2f2_known4|-,Pou4f3|-		mammary_epithelial_cell;H3K4me2				5	DEGS1,FBXO28,RP11-365O16.3				FBXO28|43915	INTERGENIC
http://genome.ucsc.edu/cgi-bin/hgTracks?hgS_doOtherUser=submit&hgS_otherUserName=jmbeesley&hgS_otherUserSessionName=bcac_tp53_interaction_2016%2D05%2D10&position=chr1:223783064-224783064	browser	rs1492694	1	224337153	rs10916264	0.47	Ik-1_2|-,NRSF_disc10|-		BRST.HMEC;H3K4me1,MCF-7;H3K4me1	MCF-7;Enhancer			6	FBXO28,RP11-365O16.3			FBXO28	DEGS1|33756	INTRON
http://genome.ucsc.edu/cgi-bin/hgTracks?hgS_doOtherUser=submit&hgS_otherUserName=jmbeesley&hgS_otherUserSessionName=bcac_tp53_interaction_2016%2D05%2D10&position=chr1:223787559-224787559	browser	rs1573185	1	224283064	rs10916264	0.33	DMRT3|+						1f	DEGS1,FBXO28,RP11-365O16.3				FBXO28|18724	INTERGENIC
http://genome.ucsc.edu/cgi-bin/hgTracks?hgS_doOtherUser=submit&hgS_otherUserName=jmbeesley&hgS_otherUserSessionName=bcac_tp53_interaction_2016%2D05%2D10&position=chr1:223759586-224759586	browser	rs1602708	1	224287559	rs10916264	0.56	Pou2f2_known11|-,Sox_10|+,Sox_2|+,Sox_5|-,Sox_7|+						1f	FBXO28,RP11-365O16.3				FBXO28|14229	INTERGENIC
http://genome.ucsc.edu/cgi-bin/hgTracks?hgS_doOtherUser=submit&hgS_otherUserName=jmbeesley&hgS_otherUserSessionName=bcac_tp53_interaction_2016%2D05%2D10&position=chr1:223759486-224759486	browser	rs1602711	1	224259586	rs10916264	0.91	Mrg1::Hoxa9_2|-,PEBP|-,Smad_1|-						5	FBXO28,RP11-365O16.3				FBXO28|42202	INTERGENIC
http://genome.ucsc.edu/cgi-bin/hgTracks?hgS_doOtherUser=submit&hgS_otherUserName=jmbeesley&hgS_otherUserSessionName=bcac_tp53_interaction_2016%2D05%2D10&position=chr1:223759311-224759311	browser	rs1602712	1	224259486	rs10916264	0.91	Pax-4_5|-						5	DEGS1,FBXO28,RP11-365O16.3				FBXO28|42302	INTERGENIC
http://genome.ucsc.edu/cgi-bin/hgTracks?hgS_doOtherUser=submit&hgS_otherUserName=jmbeesley&hgS_otherUserSessionName=bcac_tp53_interaction_2016%2D05%2D10&position=chr1:223860933-224860933	browser	rs1602713	1	224259311	rs10916264	0.91	TATA_disc6|-						5	FBXO28,RP11-365O16.3				FBXO28|42477	INTERGENIC
http://genome.ucsc.edu/cgi-bin/hgTracks?hgS_doOtherUser=submit&hgS_otherUserName=jmbeesley&hgS_otherUserSessionName=bcac_tp53_interaction_2016%2D05%2D10&position=chr1:223813279-224813279	browser	rs16844819	1	224360933	rs10916264	0.48	Evi-1_4|-,Pou2f2_known6|-,Pou3f3|-		MCF-7;H3K27ac,MCF-7;H3K4me1	MCF-7;Enhancer			6	DEGS1,FBXO28,RP11-365O16.3				DEGS1|9976	INTERGENIC
http://genome.ucsc.edu/cgi-bin/hgTracks?hgS_doOtherUser=submit&hgS_otherUserName=jmbeesley&hgS_otherUserSessionName=bcac_tp53_interaction_2016%2D05%2D10&position=chr1:223839447-224839447	browser	rs17560970	1	224313279	rs10916264	0.4	AP-1_disc8|-,CIZ|+,Elf3|+,GATA_disc3|-,HDAC2_disc6|+,Ik-2_3|+,Irf_disc3|-,NF-AT|+,Zic_1|-,Zic_2|-,Zic_3|-,p300_disc5|+						6	DEGS1,FBXO28,RP11-365O16.3			FBXO28	FBXO28|11490	INTRON	FBXO28:MCF7:ChIA-PET
http://genome.ucsc.edu/cgi-bin/hgTracks?hgS_doOtherUser=submit&hgS_otherUserName=jmbeesley&hgS_otherUserSessionName=bcac_tp53_interaction_2016%2D05%2D10&position=chr1:223766036-224766036	browser	rs1826421	1	224339447	rs10916264	0.47	Pou1f1_2|-						1f	CNIH4,DEGS1,FBXO28,RP11-365O16.3			FBXO28	DEGS1|31462	INTRON	DEGS1:MCF7:ChIA-PET
http://genome.ucsc.edu/cgi-bin/hgTracks?hgS_doOtherUser=submit&hgS_otherUserName=jmbeesley&hgS_otherUserSessionName=bcac_tp53_interaction_2016%2D05%2D10&position=chr1:223779656-224779656	browser	rs1873751	1	224266036	rs10916264	0.92			MDA-MB-231;H3K27ac,MDA-MB-231;H3K4me1				7	FBXO28,RP11-365O16.3				FBXO28|35752	INTERGENIC
http://genome.ucsc.edu/cgi-bin/hgTracks?hgS_doOtherUser=submit&hgS_otherUserName=jmbeesley&hgS_otherUserSessionName=bcac_tp53_interaction_2016%2D05%2D10&position=chr1:223770334-224770334	browser	rs1891741	1	224279656	rs10916264	0.33	Crx_1|+						5	FBXO28,RP11-365O16.3				FBXO28|22132	INTERGENIC
http://genome.ucsc.edu/cgi-bin/hgTracks?hgS_doOtherUser=submit&hgS_otherUserName=jmbeesley&hgS_otherUserSessionName=bcac_tp53_interaction_2016%2D05%2D10&position=chr1:223770258-224770258	browser	rs1891742	1	224270334	rs10916264	1	AP-1_disc7|-,HDAC2_disc3|+,NRSF_known2|+		MDA-MB-231;H3K27ac,MDA-MB-231;H3K4me1				5	DEGS1,FBXO28,RP11-365O16.3				FBXO28|31454	INTERGENIC
http://genome.ucsc.edu/cgi-bin/hgTracks?hgS_doOtherUser=submit&hgS_otherUserName=jmbeesley&hgS_otherUserSessionName=bcac_tp53_interaction_2016%2D05%2D10&position=chr1:223766514-224766514	browser	rs1891743	1	224270258	rs10916264	1	DMRT4|-,DMRT5|-,Irf_disc6|-,Mef2_disc3|+,RXRA_known6|+	MCF_10A;STAT3	MDA-MB-231;H3K27ac,MDA-MB-231;H3K4me1				4	DEGS1,FBXO28,RP11-365O16.3				FBXO28|31530	INTERGENIC
http://genome.ucsc.edu/cgi-bin/hgTracks?hgS_doOtherUser=submit&hgS_otherUserName=jmbeesley&hgS_otherUserSessionName=bcac_tp53_interaction_2016%2D05%2D10&position=chr1:223753017-224753017	browser	rs1935891	1	224266514	rs10916264	0.97		mammary_epithelial_cell;CTCF	MDA-MB-231;H3K27ac,MDA-MB-231;H3K4me1				1f	DEGS1,FBXO28,RP11-365O16.3				FBXO28|35274	INTERGENIC	FBXO28:MCF7:ChIA-PET
http://genome.ucsc.edu/cgi-bin/hgTracks?hgS_doOtherUser=submit&hgS_otherUserName=jmbeesley&hgS_otherUserSessionName=bcac_tp53_interaction_2016%2D05%2D10&position=chr1:223819002-224819002	browser	rs1935892	1	224253017	rs10916264	0.76	HNF4_known5|+,SP1_disc3|-	MCF-7;FoxA1,MCF-7;GATA3,MCF-7;PBX1,MDA-MB-231;JUN	BRST.HMEC;H3K4me1,mammary_epithelial_cell;H3K4me1,mammary_epithelial_cell;H3K4me2,MCF-7;H3K4me1,MCF-7;H3K4me2,MDA-MB-231;H3K27ac,MDA-MB-231;H3K4me1				7	FBXO28,RP11-365O16.3				FBXO28|48771	INTERGENIC	DEGS1:HCC1954:Hnisz,,,FBXO28:HMEC:Hnisz
http://genome.ucsc.edu/cgi-bin/hgTracks?hgS_doOtherUser=submit&hgS_otherUserName=jmbeesley&hgS_otherUserSessionName=bcac_tp53_interaction_2016%2D05%2D10&position=chr1:223794098-224794098	browser	rs200119563	1	224319002	rs10916264	0.24	Ik-1_2|+,Ik-2_1|+,Ik-2_2|+,SIX5_known2|-						1f	FBXO28,RP11-365O16.3			FBXO28	FBXO28|17213	INTRON
http://genome.ucsc.edu/cgi-bin/hgTracks?hgS_doOtherUser=submit&hgS_otherUserName=jmbeesley&hgS_otherUserSessionName=bcac_tp53_interaction_2016%2D05%2D10&position=chr1:223819814-224819814	browser	rs200797793	1	224294098	rs10916264	0.43	Evi-1_4|+,Foxp1|-,HDAC2_disc6|+,Irf_disc3|+,Mef2_known1|-,Mef2_known4|-,Nkx2_3|-,TATA_known1|+,TATA_known5|-,Zfp105|+,p300_disc5|+		MCF-7;H3K4me1,MDA-MB-231;H3K27ac					FBXO28,RP11-365O16.3				FBXO28|7690	INTERGENIC	FBXO28:MCF7:ChIA-PET,,,DEGS1:HCC1954:Hnisz,,,RN7SKP49:MCF7:ChIA-PET
http://genome.ucsc.edu/cgi-bin/hgTracks?hgS_doOtherUser=submit&hgS_otherUserName=jmbeesley&hgS_otherUserSessionName=bcac_tp53_interaction_2016%2D05%2D10&position=chr1:223764350-224764350	browser	rs201016287	1	224319814	rs10916264	0.25	AhR::Arnt_2|+,Arnt_2|+,GLI|+,Ik-2_1|-,Pitx2|-,Rad21_disc6|+,Zic_2|+,Zic_3|+		mammary_epithelial_cell;H3K27ac				7	FBXO28,RP11-365O16.3			FBXO28	FBXO28|18025	INTRON
http://genome.ucsc.edu/cgi-bin/hgTracks?hgS_doOtherUser=submit&hgS_otherUserName=jmbeesley&hgS_otherUserSessionName=bcac_tp53_interaction_2016%2D05%2D10&position=chr1:223898639-224898639	browser	rs201017410	1	224264350	rs10916264	0.66	Barx1|+,Bsx|+,DBP|+,Dbx2|-,EBF_known3|-,En-1_3|-,Foxj1_1|-,Hbp1|+,Hoxa3_2|-,Hoxa5_3|+,Hoxa7_2|-,Hoxc6|+,Irx|-,LXR_1|+,LXR_2|+,LXR_3|+,Lhx3_1|-,Lhx4|+,Nkx6-1_1|-,Nobox_1|+,Nrf1_known2|+,PPAR_2|+,Pax-4_2|+,Pou1f1_2|-,Pou2f2_known11|+,Prrx2_1|+,TCF4_disc2|+							RP11-365O16.3				FBXO28|37438	INTERGENIC
http://genome.ucsc.edu/cgi-bin/hgTracks?hgS_doOtherUser=submit&hgS_otherUserName=jmbeesley&hgS_otherUserSessionName=bcac_tp53_interaction_2016%2D05%2D10&position=chr1:223821492-224821492	browser	rs2011117	1	224398639	rs10916264	0.28	AP-1_disc9|+,Egr-1_disc7|-,RREB-1_2|-		MCF-7;H3K4me1	BRST.HMEC;Enhancer			6	CNIH4,DEGS1,FBXO28,RP11-365O16.3			LOC101927143	LOC101927143|2342	INTRON
http://genome.ucsc.edu/cgi-bin/hgTracks?hgS_doOtherUser=submit&hgS_otherUserName=jmbeesley&hgS_otherUserSessionName=bcac_tp53_interaction_2016%2D05%2D10&position=chr1:223884863-224884863	browser	rs2014782	1	224321492	rs10916264	0.48	E2A_2|+,TBX5_3|+,ZEB1_disc1|+,ZEB1_known4|+	MCF_10A;FOS,MCF_10A;STAT3	BRST.HMEC;H3K4me1,BRST.vHMEC;H3K27ac,mammary_epithelial_cell;H3K27ac	BRST.HMEC;Enhancer,BRST.vHMEC;Enhancer			7	FBXO28,RP11-365O16.3			FBXO28	FBXO28|19703	INTRON	FBXO28:HMEC:Hnisz,,,FBXO28:MCF7:ChIA-PET
http://genome.ucsc.edu/cgi-bin/hgTracks?hgS_doOtherUser=submit&hgS_otherUserName=jmbeesley&hgS_otherUserSessionName=bcac_tp53_interaction_2016%2D05%2D10&position=chr1:223800444-224800444	browser	rs201744367	1	224384863	rs10916264	0.41	Cdx|-,Dbx1|+,Foxp1|-,Hbp1|+,Ncx_2|+,Pax-4_4|+,Pou1f1_1|+,Pou1f1_2|-,Pou3f2_2|+,Pou3f4|-,RP58|-,Sox_3|+	MDA-MB-453;AR,T47D;PR	MCF-7;H3K4me1	BRST.HMEC;Enhancer,BRST.MYOEP;Enhancer,BRST.vHMEC;Enhancer								DEGS1|13953	INTERGENIC	DEGS1:HCC1954:Hnisz
http://genome.ucsc.edu/cgi-bin/hgTracks?hgS_doOtherUser=submit&hgS_otherUserName=jmbeesley&hgS_otherUserSessionName=bcac_tp53_interaction_2016%2D05%2D10&position=chr1:223854660-224854660	browser	rs202050489	1	224300444	rs10916264	0.42	Nanog_disc2|+,Pou1f1_1|+,Sox_13|+,Sox_3|-,Sox_4|+		mammary_epithelial_cell;H3K4me2									FBXO28|1344	2kbUPSTREAM,INTERGENIC	NVL:HMEC:Hi-C,,,RN7SKP49:MCF7:ChIA-PET,,,NVL:MCF7:ChIA-PET,,,FBXO28:MCF7:ChIA-PET,,,snoU13:MCF7:ChIA-PET
http://genome.ucsc.edu/cgi-bin/hgTracks?hgS_doOtherUser=submit&hgS_otherUserName=jmbeesley&hgS_otherUserSessionName=bcac_tp53_interaction_2016%2D05%2D10&position=chr1:223805486-224805486	browser	rs2032003	1	224354660	rs10916264	0.23	AP-1_disc7|+						7	FBXO28,RP11-365O16.3				DEGS1|16249	INTERGENIC
http://genome.ucsc.edu/cgi-bin/hgTracks?hgS_doOtherUser=submit&hgS_otherUserName=jmbeesley&hgS_otherUserSessionName=bcac_tp53_interaction_2016%2D05%2D10&position=chr1:223860700-224860700	browser	rs2048997	1	224305486	rs10916264	0.46	DEC|-,Egr-1_known5|-,LXR_2|-,Nkx2_9|+,Sp4|-						6	FBXO28,RP11-365O16.3			FBXO28	FBXO28|3697	INTRON
http://genome.ucsc.edu/cgi-bin/hgTracks?hgS_doOtherUser=submit&hgS_otherUserName=jmbeesley&hgS_otherUserSessionName=bcac_tp53_interaction_2016%2D05%2D10&position=chr1:223896044-224896044	browser	rs2051105	1	224360700	rs10916264	0.48	ERalpha-a_disc2|+,LXR_2|-,RXRA_disc1|+,SF1|+,SREBP_known1|-,T3R|+,Zic_3|+		MCF-7;H3K4me1	MCF-7;Enhancer			6	FBXO28,RP11-365O16.3				DEGS1|10209	INTERGENIC
http://genome.ucsc.edu/cgi-bin/hgTracks?hgS_doOtherUser=submit&hgS_otherUserName=jmbeesley&hgS_otherUserSessionName=bcac_tp53_interaction_2016%2D05%2D10&position=chr1:223827930-224827930	browser	rs2139155	1	224396044	rs10916264	0.41							1f	DEGS1,FBXO28,RP11-365O16.3				LOC101927143|4937	INTERGENIC	DEGS1:MCF7:ChIA-PET
http://genome.ucsc.edu/cgi-bin/hgTracks?hgS_doOtherUser=submit&hgS_otherUserName=jmbeesley&hgS_otherUserSessionName=bcac_tp53_interaction_2016%2D05%2D10&position=chr1:223806641-224806641	browser	rs2172358	1	224327930	rs10916264	0.24	Mef2_known5|+						1f	DEGS1,FBXO28,RP11-365O16.3			FBXO28	FBXO28|26141	INTRON
http://genome.ucsc.edu/cgi-bin/hgTracks?hgS_doOtherUser=submit&hgS_otherUserName=jmbeesley&hgS_otherUserSessionName=bcac_tp53_interaction_2016%2D05%2D10&position=chr1:223895782-224895782	browser	rs2172361	1	224306641	rs10916264	0.5	HDAC2_disc5|+,HMG-IY_2|+,TCF12_disc6|+,Zbtb3|-		BRST.HMEC;H3K4me1				1f	DEGS1,FBXO28,RP11-365O16.3			FBXO28	FBXO28|4852	INTRON	FBXO28:MCF7:ChIA-PET
http://genome.ucsc.edu/cgi-bin/hgTracks?hgS_doOtherUser=submit&hgS_otherUserName=jmbeesley&hgS_otherUserSessionName=bcac_tp53_interaction_2016%2D05%2D10&position=chr1:223802230-224802230	browser	rs2176600	1	224395782	rs10916264	0.34	STAT_known11|+						6	CNIH4,DEGS1,FBXO28,RP11-365O16.3				LOC101927143|5199	INTERGENIC	DEGS1:MCF7:ChIA-PET
http://genome.ucsc.edu/cgi-bin/hgTracks?hgS_doOtherUser=submit&hgS_otherUserName=jmbeesley&hgS_otherUserSessionName=bcac_tp53_interaction_2016%2D05%2D10&position=chr1:223799719-224799719	browser	rs2280291	1	224302230	rs10916264	0.5	BCL_disc9|+,TATA_disc10|+	MCF_10A;POLR2A,MCF-7;ER,MCF-7;FoxA1,MCF-7;GABPA,MCF-7;MAX,MCF-7;MYC,MCF-7;POLR2A,MCF-7;SIN3A,MCF-7;TAF1,MDA-MB-231;FOXM1	BRST.HMEC;H3K4me3,BRST.MYOEP;H3K4me3,BRST.MYOEP;H3K9ac,BRST.vHMEC;H3K27ac,BRST.vHMEC;H3K4me2,BRST.vHMEC;H3K4me3,BRST.vHMEC;H3K9ac,fibroblast_of_mammary_gland;H3K4me3,HCC2157;H3K4me2,HCC2157;H3K4me3,mammary_epithelial_cell;H3K27ac,mammary_epithelial_cell;H3K4me2,mammary_epithelial_cell;H3K4me3,MCF-7;H3K27ac,MCF-7;H3K4me1,MCF-7;H3K4me2,MCF-7;H3K4me3,MDA-MB-231;H3K27ac,MDA-MB-231;H3K4me3,SUM159;H3K4…		BRST.HMEC;Promoter,BRST.MYOEP;Promoter,BRST.vHMEC;Promoter,MCF-7;Promoter	BRST.vHMEC;dnase,HMEC;dnase,MCF-7;dnase	4	FBXO28,RP11-365O16.3			FBXO28	FBXO28|441	INTRON	FBXO28:HMEC:IM-PET,,,NVL:MCF7:ChIA-PET,,,SNORA72:MCF7:ChIA-PET,,,FBXO28:MCF7:ChIA-PET,IM-PET,,,snoU13:MCF7:ChIA-PET,,,RN7SKP49:MCF7:ChIA-PET,,,NVL:HMEC:Hi-C,,,DEGS1:MCF7:ChIA-PET,,,FBXO28:HCC1954:IM-PET
http://genome.ucsc.edu/cgi-bin/hgTracks?hgS_doOtherUser=submit&hgS_otherUserName=jmbeesley&hgS_otherUserSessionName=bcac_tp53_interaction_2016%2D05%2D10&position=chr1:223891373-224891373	browser	rs2404843	1	224299719	rs10916264	0.5	Nkx3_2|+,TATA_known1|-						6	FBXO28,RP11-365O16.3				FBXO28|2069	INTERGENIC	NVL:MCF7:ChIA-PET
http://genome.ucsc.edu/cgi-bin/hgTracks?hgS_doOtherUser=submit&hgS_otherUserName=jmbeesley&hgS_otherUserSessionName=bcac_tp53_interaction_2016%2D05%2D10&position=chr1:223783519-224783519	browser	rs2405304	1	224391373	rs10916264	0.42	CTCF_disc8|+,ELF1_disc3|-,Egr-1_disc6|-,Rad21_disc4|-,YY1_disc4|+	MCF-7;ER,MCF-7;ERalpha,MCF-7;ESR1,MCF-7;FOXM1,MCF-7;GATA3,MCF-7;HDAC2,MCF-7;MAX,MCF-7;NR2F2,MCF-7;p300,MCF-7;PBX1,MCF-7;SIN3A,MCF-7;TCF12,MCF-7;ZNF217,MDA-MB-453;AR,MDA-MB-453;FOXA1,MDA-MB-453;TCF7L2,T47D;ESR1,T47D;GATA3,T47D;PR	BRST.HMEC;H3K4me1,BRST.MYOEP;H3K4me1,BRST.vHMEC;H3K4me1,HCC2157;H3K4me2,MCF-7;H3K27ac,MCF-7;H3K4me1,MCF-7;H3K4me2,MDA-MB-231;H3K4me1	BRST.HMEC;Enhancer,BRST.MYOEP;Enhancer,BRST.vHMEC;Enhancer,MCF-7;Enhancer			4	RP11-365O16.3				LOC101927143|9608	INTERGENIC	DEGS1:MCF7:ChIA-PET,,,DEGS1:HCC1954:Hnisz
http://genome.ucsc.edu/cgi-bin/hgTracks?hgS_doOtherUser=submit&hgS_otherUserName=jmbeesley&hgS_otherUserSessionName=bcac_tp53_interaction_2016%2D05%2D10&position=chr1:223760382-224760382	browser	rs28529565	1	224283519	rs10916264	0.33	BCL_disc4|+,EWSR1-FLI1|+,Egr-1_disc2|+,GATA_disc3|+,GR_disc6|+,HDAC2_disc6|+,Irf_disc5|+,Myf_1|-,Pax-5_disc3|+,Pax-5_disc4|+,RXRA_disc2|-,TATA_disc7|+,p300_disc5|+						6	FBXO28,RP11-365O16.3				FBXO28|18269	INTERGENIC
http://genome.ucsc.edu/cgi-bin/hgTracks?hgS_doOtherUser=submit&hgS_otherUserName=jmbeesley&hgS_otherUserSessionName=bcac_tp53_interaction_2016%2D05%2D10&position=chr1:223815198-224815198	browser	rs2896918	1	224260382	rs10916264	0.91	Arid3a_2|-,HMG-IY_2|-,Mef2_known1|-,Mef2_known4|-,Pou3f2_2|-	MCF_10A;POLR2A					6	DEGS1,FBXO28,RP11-365O16.3				FBXO28|41406	INTERGENIC
http://genome.ucsc.edu/cgi-bin/hgTracks?hgS_doOtherUser=submit&hgS_otherUserName=jmbeesley&hgS_otherUserSessionName=bcac_tp53_interaction_2016%2D05%2D10&position=chr1:223773311-224773311	browser	rs2896985	1	224315198	rs10916264	0.41	DMRT2|-,HNF1_6|+		MCF-7;H3K4me1				6	CNIH4,DEGS1,FBXO28,RP11-365O16.3			FBXO28	FBXO28|13409	INTRON
http://genome.ucsc.edu/cgi-bin/hgTracks?hgS_doOtherUser=submit&hgS_otherUserName=jmbeesley&hgS_otherUserSessionName=bcac_tp53_interaction_2016%2D05%2D10&position=chr1:223753252-224753252	browser	rs2896987	1	224273311	rs10916264	0.34	DMRT1|+,DMRT3|+,DMRT4|+,Sox_1|+,p300_disc2|+						7	DEGS1,FBXO28,RP11-365O16.3				FBXO28|28477	INTERGENIC
http://genome.ucsc.edu/cgi-bin/hgTracks?hgS_doOtherUser=submit&hgS_otherUserName=jmbeesley&hgS_otherUserSessionName=bcac_tp53_interaction_2016%2D05%2D10&position=chr1:223759247-224759247	browser	rs3060387	1	224253252	rs10916264	0.85	CEBPA_1|-,CEBPB_known1|-,Fox|-,Foxa_disc1|+,Foxa_known1|+,Foxa_known2|-,Foxa_known3|+,Foxa_known4|+,Foxd1_2|-,Foxf2|+,Foxj1_2|+,Foxq1|-,GR_disc1|+,GR_known2|+,GR_known4|+,HDAC2_disc2|+,Hdx|+,TCF12_disc2|+,p300_disc3|+	MCF_10A;E2F4,MCF_10A;FOS,MCF_10A;MYC,MCF_10A;STAT3,MCF-7;CEBPB,MCF-7;ER,MCF-7;FoxA1,MCF-7;GATA3,MCF-7;NR2F2,MCF-7;p300,MCF-7;PBX1,MCF-7;TCF7L2,MDA-MB-231;JUN,T47D;FOXA1,T47D;HIF1alpha	BRST.HMEC;H3K4me1,BRST.vHMEC;H3K4me1,BRST.vHMEC;H3K4me2,mammary_epithelial_cell;H3K4me1,mammary_epithelial_cell;H3K4me2,MCF-7;H3K4me1,MCF-7;H3K4me2,MDA-MB-231;H3K27ac,MDA-MB-231;H3K4me1	BRST.HMEC;Enhancer,BRST.MYOEP;Enhancer,BRST.vHMEC;Enhancer		BRST.HMEC;dnase,BRST.vHMEC;dnase,HMEC;dnase,MCF-7;dnase		FBXO28,RP11-365O16.3				FBXO28|48536	INTERGENIC	DEGS1:HCC1954:Hnisz,,,FBXO28:HMEC:Hnisz
http://genome.ucsc.edu/cgi-bin/hgTracks?hgS_doOtherUser=submit&hgS_otherUserName=jmbeesley&hgS_otherUserSessionName=bcac_tp53_interaction_2016%2D05%2D10&position=chr1:223864906-224864906	browser	rs34087292	1	224259247	rs10916264	0.9												FBXO28|42541	INTERGENIC
http://genome.ucsc.edu/cgi-bin/hgTracks?hgS_doOtherUser=submit&hgS_otherUserName=jmbeesley&hgS_otherUserSessionName=bcac_tp53_interaction_2016%2D05%2D10&position=chr1:223798401-224798401	browser	rs34242311	1	224364906	rs10916264	0.3	RXRA_known5|-,YY1_disc1|-						6	FBXO28,RP11-365O16.3				DEGS1|6003	INTERGENIC
http://genome.ucsc.edu/cgi-bin/hgTracks?hgS_doOtherUser=submit&hgS_otherUserName=jmbeesley&hgS_otherUserSessionName=bcac_tp53_interaction_2016%2D05%2D10&position=chr1:223919533-224919533	browser	rs35276529	1	224298401	rs10916264	0.5	CEBPA_1|-,CEBPB_known3|-,Cart1|-,Maf_disc2|-,Maf_known3|+,Mef2_known1|+,Pou2f2_known2|-,Pou2f2_known6|+											FBXO28|3387	INTERGENIC
http://genome.ucsc.edu/cgi-bin/hgTracks?hgS_doOtherUser=submit&hgS_otherUserName=jmbeesley&hgS_otherUserSessionName=bcac_tp53_interaction_2016%2D05%2D10&position=chr1:223800448-224800448	browser	rs35584106	1	224419533	rs10916264	0.32	GR_known1|+,Smad_2|+						7	RP11-365O16.3			NVL	LOC101927164|12218	INTRON
http://genome.ucsc.edu/cgi-bin/hgTracks?hgS_doOtherUser=submit&hgS_otherUserName=jmbeesley&hgS_otherUserSessionName=bcac_tp53_interaction_2016%2D05%2D10&position=chr1:223759484-224759484	browser	rs35639743	1	224300448	rs10916264	0.48	Bcl6b|-,Nanog_disc2|+,Pou1f1_1|+,Pou2f2_known8|-,Pou3f3|-,Pou6f1_1|-,Sox_13|+,Sox_19|-,Sox_3|+,Sox_4|+		mammary_epithelial_cell;H3K4me2					FBXO28,RP11-365O16.3				FBXO28|1340	2kbUPSTREAM,INTERGENIC	NVL:MCF7:ChIA-PET,,,FBXO28:MCF7:ChIA-PET,,,snoU13:MCF7:ChIA-PET,,,RN7SKP49:MCF7:ChIA-PET,,,NVL:HMEC:Hi-C
http://genome.ucsc.edu/cgi-bin/hgTracks?hgS_doOtherUser=submit&hgS_otherUserName=jmbeesley&hgS_otherUserSessionName=bcac_tp53_interaction_2016%2D05%2D10&position=chr1:223876734-224876734	browser	rs35805413	1	224259484	rs10916264	0.91	Mef2_disc3|-,Pax-4_5|-						5	FBXO28,RP11-365O16.3				FBXO28|42304	INTERGENIC
http://genome.ucsc.edu/cgi-bin/hgTracks?hgS_doOtherUser=submit&hgS_otherUserName=jmbeesley&hgS_otherUserSessionName=bcac_tp53_interaction_2016%2D05%2D10&position=chr1:223807662-224807662	browser	rs36086207	1	224376734	rs10916264	0.44	THAP1_disc1|+						7	RP11-365O16.3			DEGS1	DEGS1|5824	INTRON	DEGS1:MCF7:ChIA-PET
http://genome.ucsc.edu/cgi-bin/hgTracks?hgS_doOtherUser=submit&hgS_otherUserName=jmbeesley&hgS_otherUserSessionName=bcac_tp53_interaction_2016%2D05%2D10&position=chr1:223803954-224803954	browser	rs3754091	1	224307662	rs10916264	0.26	CTCF_disc1|+						7	FBXO28,RP11-365O16.3			FBXO28	FBXO28|5873	INTRON	FBXO28:MCF7:ChIA-PET
http://genome.ucsc.edu/cgi-bin/hgTracks?hgS_doOtherUser=submit&hgS_otherUserName=jmbeesley&hgS_otherUserSessionName=bcac_tp53_interaction_2016%2D05%2D10&position=chr1:223802955-224802955	browser	rs3767728	1	224303954	rs10916264	0.26	Ets_disc5|-,PU.1_disc3|-	fibroblast_of_mammary_gland;CTCF,mammary_epithelial_cell;CTCF,MCF_10A;E2F4,MCF_10A;FOS,MCF_10A;MYC,MCF_10A;POLR2A,MCF_10A;STAT3,MCF-7;CTCF,MCF-7;RAD21	BRST.HMEC;H3K4me3,BRST.vHMEC;H3K4me2,fibroblast_of_mammary_gland;H3K4me3,mammary_epithelial_cell;H3K27ac,mammary_epithelial_cell;H3K4me1,mammary_epithelial_cell;H3K4me2,mammary_epithelial_cell;H3K4me3,MCF-7;H3K4me1,MCF-7;H3K4me2,MCF-7;H3K4me3,MDA-MB-231;H3K27ac		BRST.HMEC;Promoter,BRST.vHMEC;Promoter	BRST.vHMEC;dnase,HMEC;dnase,HMF;dnase,MCF-7;dnase	4	FBXO28,RP11-365O16.3			FBXO28	FBXO28|2165	INTRON	SNORA72:MCF7:ChIA-PET,,,FBXO28:MCF7:ChIA-PET,,,DEGS1:MCF7:ChIA-PET,,,NVL:HMEC:Hi-C,,,CNIH4:MCF7:ChIA-PET,,,NVL:MCF7:ChIA-PET
http://genome.ucsc.edu/cgi-bin/hgTracks?hgS_doOtherUser=submit&hgS_otherUserName=jmbeesley&hgS_otherUserSessionName=bcac_tp53_interaction_2016%2D05%2D10&position=chr1:223811226-224811226	browser	rs3767730	1	224302955	rs10916264	0.5	Foxd3|-	MCF_10A;POLR2A,MCF-7;FoxA1	BRST.HMEC;H3K4me1,BRST.HMEC;H3K4me3,BRST.MYOEP;H3K4me3,BRST.vHMEC;H3K27ac,BRST.vHMEC;H3K4me2,BRST.vHMEC;H3K4me3,BRST.vHMEC;H3K9ac,fibroblast_of_mammary_gland;H3K4me3,mammary_epithelial_cell;H3K27ac,mammary_epithelial_cell;H3K4me2,mammary_epithelial_cell;H3K4me3,MCF-7;H3K27ac,MCF-7;H3K4me1,MCF-7;H3K4me2,MCF-7;H3K4me3,MDA-MB-231;H3K27ac,MDA-MB-231;H3K4me3		BRST.HMEC;Promoter,BRST.MYOEP;Promoter,BRST.vHMEC;Promoter		1f	DEGS1,FBXO28,RP11-365O16.3			FBXO28	FBXO28|1166	INTRON	FBXO28:HCC1954:IM-PET,,,FBXO28:HMEC:IM-PET,,,NVL:MCF7:ChIA-PET,,,DEGS1:MCF7:ChIA-PET,,,RN7SKP49:MCF7:ChIA-PET,,,SNORA72:MCF7:ChIA-PET,,,CNIH4:MCF7:ChIA-PET,,,FBXO28:MCF7:ChIA-PET,IM-PET,,,snoU13:MCF7:ChIA-PET,,,NVL:HMEC:Hi-C
http://genome.ucsc.edu/cgi-bin/hgTracks?hgS_doOtherUser=submit&hgS_otherUserName=jmbeesley&hgS_otherUserSessionName=bcac_tp53_interaction_2016%2D05%2D10&position=chr1:223811093-224811093	browser	rs3820482	1	224311226	rs10916264	0.5	Hdx|+,Pou1f1_2|+,Pou2f2_known2|-,Sox_14|+,Sox_19|+						6	DEGS1,FBXO28,RP11-365O16.3			FBXO28	FBXO28|9437	INTRON
http://genome.ucsc.edu/cgi-bin/hgTracks?hgS_doOtherUser=submit&hgS_otherUserName=jmbeesley&hgS_otherUserSessionName=bcac_tp53_interaction_2016%2D05%2D10&position=chr1:223791274-224791274	browser	rs3820483	1	224311093	rs10916264	0.5							5	FBXO28,RP11-365O16.3			FBXO28	FBXO28|9304	INTRON
http://genome.ucsc.edu/cgi-bin/hgTracks?hgS_doOtherUser=submit&hgS_otherUserName=jmbeesley&hgS_otherUserSessionName=bcac_tp53_interaction_2016%2D05%2D10&position=chr1:223859467-224859467	browser	rs4359008	1	224291274	rs10916264	0.25	Pou2f2_known2|+						7	FBXO28,RP11-365O16.3				FBXO28|10514	INTERGENIC
http://genome.ucsc.edu/cgi-bin/hgTracks?hgS_doOtherUser=submit&hgS_otherUserName=jmbeesley&hgS_otherUserSessionName=bcac_tp53_interaction_2016%2D05%2D10&position=chr1:223814777-224814777	browser	rs4484894	1	224359467	rs10916264	0.24	CAC-binding-protein|+,Ik-2_1|+,NRSF_disc10|-,SETDB1_disc1|-						5	FBXO28,RP11-365O16.3				DEGS1|11442	INTERGENIC
http://genome.ucsc.edu/cgi-bin/hgTracks?hgS_doOtherUser=submit&hgS_otherUserName=jmbeesley&hgS_otherUserSessionName=bcac_tp53_interaction_2016%2D05%2D10&position=chr1:223769394-224769394	browser	rs4528084	1	224314777	rs10916264	0.25	Pou2f2_known5|+	MCF-7;POLR2A					1f	DEGS1,FBXO28,RP11-365O16.3			FBXO28	FBXO28|12988	INTRON
http://genome.ucsc.edu/cgi-bin/hgTracks?hgS_doOtherUser=submit&hgS_otherUserName=jmbeesley&hgS_otherUserSessionName=bcac_tp53_interaction_2016%2D05%2D10&position=chr1:223769635-224769635	browser	rs4653537	1	224269394	rs10916264	1	RFX5_known2|-,SREBP_known2|-	MCF-7;SPDEF,T47D;GATA3	MDA-MB-231;H3K27ac,MDA-MB-231;H3K4me1				4	DEGS1,FBXO28,RP11-365O16.3				FBXO28|32394	INTERGENIC	FBXO28:MCF7:ChIA-PET
http://genome.ucsc.edu/cgi-bin/hgTracks?hgS_doOtherUser=submit&hgS_otherUserName=jmbeesley&hgS_otherUserSessionName=bcac_tp53_interaction_2016%2D05%2D10&position=chr1:223754032-224754032	browser	rs4653538	1	224269635	rs10916264	0.99	MZF1::1-4_3|-	MCF-7;SPDEF,T47D;GATA3	MDA-MB-231;H3K27ac,MDA-MB-231;H3K4me1				3a	DEGS1,FBXO28,RP11-365O16.3				FBXO28|32153	INTERGENIC
http://genome.ucsc.edu/cgi-bin/hgTracks?hgS_doOtherUser=submit&hgS_otherUserName=jmbeesley&hgS_otherUserSessionName=bcac_tp53_interaction_2016%2D05%2D10&position=chr1:223754060-224754060	browser	rs4653556	1	224254032	rs10916264	0.84	BDP1_disc3|-,TATA_disc7|+		BRST.HMEC;H3K4me1,mammary_epithelial_cell;H3K4me1,mammary_epithelial_cell;H3K4me2,MDA-MB-231;H3K27ac,MDA-MB-231;H3K4me1		MCF-7;Promoter		7	FBXO28,RP11-365O16.3				FBXO28|47756	INTERGENIC	FBXO28:HMEC:Hnisz
http://genome.ucsc.edu/cgi-bin/hgTracks?hgS_doOtherUser=submit&hgS_otherUserName=jmbeesley&hgS_otherUserSessionName=bcac_tp53_interaction_2016%2D05%2D10&position=chr1:223754231-224754231	browser	rs4653557	1	224254060	rs10916264	0.87	BCL_disc9|-,CACD_2|-,CCNT2_disc2|-,CTCF_disc8|-,EBF_disc2|-,HNF4_known5|+,Irf_disc5|+,Myf_1|+,Pax-4_3|-,RXRA_disc2|+,RXRA_known3|+,Rad21_disc1|+,Rad21_disc7|+,SMC3_disc1|+,SP1_disc3|-,SP1_known2|-,Zic_4|-		BRST.HMEC;H3K4me1,mammary_epithelial_cell;H3K4me1,mammary_epithelial_cell;H3K4me2,MDA-MB-231;H3K27ac,MDA-MB-231;H3K4me1		MCF-7;Promoter		6	FBXO28,RP11-365O16.3				FBXO28|47728	INTERGENIC	FBXO28:HMEC:Hnisz
http://genome.ucsc.edu/cgi-bin/hgTracks?hgS_doOtherUser=submit&hgS_otherUserName=jmbeesley&hgS_otherUserSessionName=bcac_tp53_interaction_2016%2D05%2D10&position=chr1:223814776-224814776	browser	rs4653559	1	224254231	rs10916264	0.91	AP-2_known2|+,NRSF_disc8|+		mammary_epithelial_cell;H3K4me1,mammary_epithelial_cell;H3K4me2,MDA-MB-231;H3K27ac,MDA-MB-231;H3K4me1				5	FBXO28,RP11-365O16.3				FBXO28|47557	INTERGENIC	FBXO28:HMEC:Hnisz
http://genome.ucsc.edu/cgi-bin/hgTracks?hgS_doOtherUser=submit&hgS_otherUserName=jmbeesley&hgS_otherUserSessionName=bcac_tp53_interaction_2016%2D05%2D10&position=chr1:223814814-224814814	browser	rs4653563	1	224314776	rs10916264	0.49	BHLHE40_known1|+	MCF-7;POLR2A					5	FBXO28,RP11-365O16.3			FBXO28	FBXO28|12987	INTRON
http://genome.ucsc.edu/cgi-bin/hgTracks?hgS_doOtherUser=submit&hgS_otherUserName=jmbeesley&hgS_otherUserSessionName=bcac_tp53_interaction_2016%2D05%2D10&position=chr1:223758052-224758052	browser	rs4653564	1	224314814	rs10916264	0.48	EBF_known1|-	MCF-7;POLR2A	BRST.HMEC;H3K4me1				1f	CNIH4,DEGS1,FBXO28,RP11-365O16.3			FBXO28	FBXO28|13025	INTRON
http://genome.ucsc.edu/cgi-bin/hgTracks?hgS_doOtherUser=submit&hgS_otherUserName=jmbeesley&hgS_otherUserSessionName=bcac_tp53_interaction_2016%2D05%2D10&position=chr1:223896329-224896329	browser	rs4653567	1	224258052	rs10916264	0.91	Cphx|+,Hdx|+,Pbx-1_3|+						5	DEGS1,FBXO28,RP11-365O16.3				FBXO28|43736	INTERGENIC
http://genome.ucsc.edu/cgi-bin/hgTracks?hgS_doOtherUser=submit&hgS_otherUserName=jmbeesley&hgS_otherUserSessionName=bcac_tp53_interaction_2016%2D05%2D10&position=chr1:223896976-224896976	browser	rs4653568	1	224396329	rs10916264	0.28	AP-1_disc8|-,BCL_disc4|+,Irf_known3|+,p300_disc7|-						1f	CNIH4,DEGS1,FBXO28,RP11-365O16.3				LOC101927143|4652	INTERGENIC
http://genome.ucsc.edu/cgi-bin/hgTracks?hgS_doOtherUser=submit&hgS_otherUserName=jmbeesley&hgS_otherUserSessionName=bcac_tp53_interaction_2016%2D05%2D10&position=chr1:223769303-224769303	browser	rs4653569	1	224396976	rs10916264	0.26	Gfi1_1|-,NRSF_disc9|-,Rad21_disc7|-,SREBP_known4|-						6	FBXO28,RP11-365O16.3			LOC101927143	LOC101927143|4005	INTRON
http://genome.ucsc.edu/cgi-bin/hgTracks?hgS_doOtherUser=submit&hgS_otherUserName=jmbeesley&hgS_otherUserSessionName=bcac_tp53_interaction_2016%2D05%2D10&position=chr1:223769486-224769486	browser	rs4653922	1	224269303	rs10916264	1	Barx1|-,En-1_3|-,Esx1|-,Gbx1|-,Hlxb9|-,Hoxa4|-,Hoxa5_2|-,Hoxa5_3|-,Isl2|-,Nobox_1|-,Pou2f2_known4|-,Vax2|-	mammary_epithelial_cell;CTCF,MCF-7;SPDEF,T47D;GATA3	MDA-MB-231;H3K27ac,MDA-MB-231;H3K4me1				2b	FBXO28,RP11-365O16.3				FBXO28|32485	INTERGENIC	FBXO28:MCF7:ChIA-PET
http://genome.ucsc.edu/cgi-bin/hgTracks?hgS_doOtherUser=submit&hgS_otherUserName=jmbeesley&hgS_otherUserSessionName=bcac_tp53_interaction_2016%2D05%2D10&position=chr1:223770452-224770452	browser	rs4653923	1	224269486	rs10916264	1	Hic1_3|-,Pou2f2_known6|-	MCF-7;SPDEF,T47D;GATA3	BRST.HMEC;H3K4me1,MDA-MB-231;H3K27ac,MDA-MB-231;H3K4me1				1f	DEGS1,FBXO28,RP11-365O16.3				FBXO28|32302	INTERGENIC	FBXO28:MCF7:ChIA-PET
http://genome.ucsc.edu/cgi-bin/hgTracks?hgS_doOtherUser=submit&hgS_otherUserName=jmbeesley&hgS_otherUserSessionName=bcac_tp53_interaction_2016%2D05%2D10&position=chr1:223770494-224770494	browser	rs4653924	1	224270452	rs10916264	1	AP-4_1|+,Pou2f2_known1|+,SREBP_known2|+		MDA-MB-231;H3K27ac,MDA-MB-231;H3K4me1				7	DEGS1,FBXO28,RP11-365O16.3				FBXO28|31336	INTERGENIC
http://genome.ucsc.edu/cgi-bin/hgTracks?hgS_doOtherUser=submit&hgS_otherUserName=jmbeesley&hgS_otherUserSessionName=bcac_tp53_interaction_2016%2D05%2D10&position=chr1:223771303-224771303	browser	rs4653925	1	224270494	rs10916264	1	HNF4_disc3|-,NF-kappaB_disc3|+,NF-kappaB_known3|+,TCF4_disc2|-,TCF4_known1|-		MCF-7;H3K4me3,MDA-MB-231;H3K27ac,MDA-MB-231;H3K4me1				6	FBXO28,RP11-365O16.3				FBXO28|31294	INTERGENIC
http://genome.ucsc.edu/cgi-bin/hgTracks?hgS_doOtherUser=submit&hgS_otherUserName=jmbeesley&hgS_otherUserSessionName=bcac_tp53_interaction_2016%2D05%2D10&position=chr1:223771430-224771430	browser	rs4653927	1	224271303	rs10916264	0.93	Mef2_known5|+,ZBTB33_disc4|-		MDA-MB-231;H3K27ac,MDA-MB-231;H3K4me1				7	FBXO28,RP11-365O16.3				FBXO28|30485	INTERGENIC
http://genome.ucsc.edu/cgi-bin/hgTracks?hgS_doOtherUser=submit&hgS_otherUserName=jmbeesley&hgS_otherUserSessionName=bcac_tp53_interaction_2016%2D05%2D10&position=chr1:223772942-224772942	browser	rs4653928	1	224271430	rs10916264	0.99	ATF3_known8|-,HNF4_known4|+,SREBP_known1|+						7	FBXO28,RP11-365O16.3				FBXO28|30358	INTERGENIC
http://genome.ucsc.edu/cgi-bin/hgTracks?hgS_doOtherUser=submit&hgS_otherUserName=jmbeesley&hgS_otherUserSessionName=bcac_tp53_interaction_2016%2D05%2D10&position=chr1:223785413-224785413	browser	rs4653930	1	224272942	rs10916264	0.7	Foxp1|+,Pou2f2_known11|-,Pou6f1_1|+,SIX5_known2|+,TATA_known3|+,p300_disc5|+,p300_disc6|+	MCF-7;CEBPB					6	DEGS1,FBXO28,RP11-365O16.3				FBXO28|28846	INTERGENIC
http://genome.ucsc.edu/cgi-bin/hgTracks?hgS_doOtherUser=submit&hgS_otherUserName=jmbeesley&hgS_otherUserSessionName=bcac_tp53_interaction_2016%2D05%2D10&position=chr1:223801110-224801110	browser	rs4653944	1	224285413	rs10916264	0.59							7	FBXO28,RP11-365O16.3				FBXO28|16375	INTERGENIC
http://genome.ucsc.edu/cgi-bin/hgTracks?hgS_doOtherUser=submit&hgS_otherUserName=jmbeesley&hgS_otherUserSessionName=bcac_tp53_interaction_2016%2D05%2D10&position=chr1:223830818-224830818	browser	rs4653972	1	224301110	rs10916264	0.5	IRC900814|+,Pou1f1_2|-,Pou3f2_2|-,Sox_3|-	MCF-7;GABPA	mammary_epithelial_cell;H3K27ac,mammary_epithelial_cell;H3K4me1,mammary_epithelial_cell;H3K4me2,MCF-7;H3K4me1,MCF-7;H3K4me3,MDA-MB-231;H3K27ac,MDA-MB-231;H3K4me3				6	FBXO28,RP11-365O16.3				FBXO28|678	2kbUPSTREAM,INTERGENIC	RN7SKP49:MCF7:ChIA-PET,,,NVL:HMEC:Hi-C,,,NVL:MCF7:ChIA-PET,,,FBXO28:MCF7:ChIA-PET,,,snoU13:MCF7:ChIA-PET
http://genome.ucsc.edu/cgi-bin/hgTracks?hgS_doOtherUser=submit&hgS_otherUserName=jmbeesley&hgS_otherUserSessionName=bcac_tp53_interaction_2016%2D05%2D10&position=chr1:223837208-224837208	browser	rs4653986	1	224330818	rs10916264	0.47		MCF-7;ER,MCF-7;ERalpha,MCF-7;ERbeta,MCF-7;FoxA1,MCF-7;GATA3,MCF-7;HDAC2,MCF-7;p300,MCF-7;RIP140,MCF-7;SIN3A,MDA-MB-453;FOXA1,T47D;FOXA1	MCF-7;H3K4me1	MCF-7;Enhancer		MCF-7;dnase	1f	CNIH4,DEGS1,FBXO28,RP11-365O16.3			FBXO28	FBXO28|29029	INTRON
http://genome.ucsc.edu/cgi-bin/hgTracks?hgS_doOtherUser=submit&hgS_otherUserName=jmbeesley&hgS_otherUserSessionName=bcac_tp53_interaction_2016%2D05%2D10&position=chr1:223758120-224758120	browser	rs4653991	1	224337208	rs10916264	0.47	BRCA1_known2|-,Foxd1_1|+,Pou5f1_disc1|+,Pou5f1_known2|+		BRST.HMEC;H3K4me1,BRST.vHMEC;H3K4me1,MCF-7;H3K4me1				7	FBXO28,RP11-365O16.3			FBXO28	DEGS1|33701	INTRON
http://genome.ucsc.edu/cgi-bin/hgTracks?hgS_doOtherUser=submit&hgS_otherUserName=jmbeesley&hgS_otherUserSessionName=bcac_tp53_interaction_2016%2D05%2D10&position=chr1:223758230-224758230	browser	rs4653992	1	224258120	rs10916264	0.91	AIRE_1|-,Hoxa5_1|-						6	DEGS1,FBXO28,RP11-365O16.3				FBXO28|43668	INTERGENIC
http://genome.ucsc.edu/cgi-bin/hgTracks?hgS_doOtherUser=submit&hgS_otherUserName=jmbeesley&hgS_otherUserSessionName=bcac_tp53_interaction_2016%2D05%2D10&position=chr1:223861657-224861657	browser	rs4653993	1	224258230	rs10916264	0.91	Ets_known8|+,Fox|-,Foxa_known1|-,Foxa_known2|-,Foxa_known3|-,Foxd1_1|-,Foxd3|+,Foxf1|+,Foxf2|-,Foxj1_1|-,Foxj1_2|-,Foxj2_1|-,Foxk1|+,Foxl1_1|+,HDAC2_disc2|-,HDAC2_disc6|-,HNF1_7|-,HNF4_disc4|+,Mef2_known1|+,Mef2_known4|+,Pax-4_4|-,Pax-4_5|-,p300_disc3|-						6	DEGS1,FBXO28,RP11-365O16.3				FBXO28|43558	INTERGENIC
http://genome.ucsc.edu/cgi-bin/hgTracks?hgS_doOtherUser=submit&hgS_otherUserName=jmbeesley&hgS_otherUserSessionName=bcac_tp53_interaction_2016%2D05%2D10&position=chr1:223861851-224861851	browser	rs4653994	1	224361657	rs10916264	0.48	ATF3_disc2|-,Osr|-,SREBP_known1|+	MDA-MB-453;AR,T47D;PR	MCF-7;H3K27ac,MCF-7;H3K4me1	BRST.vHMEC;Enhancer	MCF-7;Promoter		6	FBXO28,RP11-365O16.3				DEGS1|9252	INTERGENIC
http://genome.ucsc.edu/cgi-bin/hgTracks?hgS_doOtherUser=submit&hgS_otherUserName=jmbeesley&hgS_otherUserSessionName=bcac_tp53_interaction_2016%2D05%2D10&position=chr1:223873608-224873608	browser	rs4653995	1	224361851	rs10916264	0.44	E2A_3|-,Egr-1_disc4|+,GLI|+,Irf_disc4|-,Irf_disc5|+,Myf_3|-,SETDB1_disc1|+,SP1_known1|-,TATA_disc4|-,TATA_disc7|-,Znf143_disc3|+	T47D;PR	MCF-7;H3K27ac,MCF-7;H3K4me1		MCF-7;Promoter		6	FBXO28,RP11-365O16.3				DEGS1|9058	INTERGENIC
http://genome.ucsc.edu/cgi-bin/hgTracks?hgS_doOtherUser=submit&hgS_otherUserName=jmbeesley&hgS_otherUserSessionName=bcac_tp53_interaction_2016%2D05%2D10&position=chr1:223896487-224896487	browser	rs4653996	1	224373608	rs10916264	0.45	Sp100|+		MCF-7;H3K4me1		BRST.HMEC;Promoter,BRST.MYOEP;Promoter,BRST.vHMEC;Promoter		6	CNIH4,DEGS1,FBXO28,RP11-365O16.3			DEGS1	DEGS1|2698	INTRON	DEGS1:MCF7:ChIA-PET
http://genome.ucsc.edu/cgi-bin/hgTracks?hgS_doOtherUser=submit&hgS_otherUserName=jmbeesley&hgS_otherUserSessionName=bcac_tp53_interaction_2016%2D05%2D10&position=chr1:223763382-224763382	browser	rs4654000	1	224396487	rs10916264	0.28	NRSF_disc4|+,SETDB1_disc1|+,Znf143_disc3|+						7	DEGS1,FBXO28,RP11-365O16.3			LOC101927143	LOC101927143|4494	3UTR,EXON
http://genome.ucsc.edu/cgi-bin/hgTracks?hgS_doOtherUser=submit&hgS_otherUserName=jmbeesley&hgS_otherUserSessionName=bcac_tp53_interaction_2016%2D05%2D10&position=chr1:223899383-224899383	browser	rs4654002	1	224263382	rs10916264	0.5	Crx_1|+,Pitx2|-,p300_known1|-						6	RP11-365O16.3				FBXO28|38406	INTERGENIC
http://genome.ucsc.edu/cgi-bin/hgTracks?hgS_doOtherUser=submit&hgS_otherUserName=jmbeesley&hgS_otherUserSessionName=bcac_tp53_interaction_2016%2D05%2D10&position=chr1:223763554-224763554	browser	rs4654003	1	224399383	rs10916264	0.28	FAC1|-,Foxd3|-,Foxo_3|-,RFX5_disc3|+,SIX5_disc4|-,TAL1_known2|+,Zfp105|-	MCF_10A;FOS,MCF-7;ER,MCF-7;FoxA1,MCF-7;FOXM1,T47D;FOXA1	BRST.HMEC;H3K4me1,BRST.MYOEP;H3K4me1,MCF-7;H3K27ac,MCF-7;H3K4me1,MCF-7;H3K4me2	BRST.HMEC;Enhancer,BRST.MYOEP;Enhancer,BRST.vHMEC;Enhancer,MCF-7;Enhancer		BRST.HMEC;dnase	1d	CNIH4,DEGS1,FBXO28,RP11-365O16.3			LOC101927143	LOC101927143|1598	INTRON
http://genome.ucsc.edu/cgi-bin/hgTracks?hgS_doOtherUser=submit&hgS_otherUserName=jmbeesley&hgS_otherUserSessionName=bcac_tp53_interaction_2016%2D05%2D10&position=chr1:223763604-224763604	browser	rs4654004	1	224263554	rs10916264	0.9	Maf_known1|-,NF-E2_disc4|-,p300_disc2|+						5	FBXO28,RP11-365O16.3				FBXO28|38234	INTERGENIC
http://genome.ucsc.edu/cgi-bin/hgTracks?hgS_doOtherUser=submit&hgS_otherUserName=jmbeesley&hgS_otherUserSessionName=bcac_tp53_interaction_2016%2D05%2D10&position=chr1:223766260-224766260	browser	rs4654005	1	224263604	rs10916264	0.9	HNF4_known4|-,Maf_known2|-,SREBP_known1|+,Zbtb3|-						5	FBXO28,RP11-365O16.3				FBXO28|38184	INTERGENIC
http://genome.ucsc.edu/cgi-bin/hgTracks?hgS_doOtherUser=submit&hgS_otherUserName=jmbeesley&hgS_otherUserSessionName=bcac_tp53_interaction_2016%2D05%2D10&position=chr1:223855682-224855682	browser	rs4654008	1	224266260	rs10916264	0.53	Mrg1::Hoxa9_2|-,Zbtb3|+		MDA-MB-231;H3K27ac,MDA-MB-231;H3K4me1				6	DEGS1,FBXO28,RP11-365O16.3				FBXO28|35528	INTERGENIC	FBXO28:MCF7:ChIA-PET
http://genome.ucsc.edu/cgi-bin/hgTracks?hgS_doOtherUser=submit&hgS_otherUserName=jmbeesley&hgS_otherUserSessionName=bcac_tp53_interaction_2016%2D05%2D10&position=chr1:223753784-224753784	browser	rs55664906	1	224355682	rs10916264	0.41	SIX5_known2|-		MDA-MB-231;H3K4me1				6	FBXO28,RP11-365O16.3				DEGS1|15227	INTERGENIC
http://genome.ucsc.edu/cgi-bin/hgTracks?hgS_doOtherUser=submit&hgS_otherUserName=jmbeesley&hgS_otherUserSessionName=bcac_tp53_interaction_2016%2D05%2D10&position=chr1:223834072-224834072	browser	rs55692292	1	224253784	rs10916264	0.3	Pax-5_disc1|-	MCF-7;PBX1	mammary_epithelial_cell;H3K4me1,mammary_epithelial_cell;H3K4me2,MCF-7;H3K4me1,MDA-MB-231;H3K27ac,MDA-MB-231;H3K4me1	BRST.HMEC;Enhancer,BRST.vHMEC;Enhancer,MCF-7;Enhancer			6					FBXO28|48004	INTERGENIC	FBXO28:HMEC:Hnisz,,,DEGS1:HCC1954:Hnisz
http://genome.ucsc.edu/cgi-bin/hgTracks?hgS_doOtherUser=submit&hgS_otherUserName=jmbeesley&hgS_otherUserSessionName=bcac_tp53_interaction_2016%2D05%2D10&position=chr1:223815014-224815014	browser	rs55736782	1	224334072	rs10916264	0.47	E2A_3|+,E2A_4|+,ZEB1_known4|+,ZEB1_known5|+						7	FBXO28,RP11-365O16.3			FBXO28	FBXO28|32283	INTRON
http://genome.ucsc.edu/cgi-bin/hgTracks?hgS_doOtherUser=submit&hgS_otherUserName=jmbeesley&hgS_otherUserSessionName=bcac_tp53_interaction_2016%2D05%2D10&position=chr1:223824679-224824679	browser	rs55767444	1	224315014	rs10916264	0.67	Gm397|+		BRST.HMEC;H3K4me1				5	FBXO28,RP11-365O16.3			FBXO28	FBXO28|13225	INTRON
http://genome.ucsc.edu/cgi-bin/hgTracks?hgS_doOtherUser=submit&hgS_otherUserName=jmbeesley&hgS_otherUserSessionName=bcac_tp53_interaction_2016%2D05%2D10&position=chr1:223764897-224764897	browser	rs56044078	1	224324679	rs10916264	0.24	Ets_disc1|+,RFX5_disc3|+						7	FBXO28,RP11-365O16.3			FBXO28	FBXO28|22890	INTRON
http://genome.ucsc.edu/cgi-bin/hgTracks?hgS_doOtherUser=submit&hgS_otherUserName=jmbeesley&hgS_otherUserSessionName=bcac_tp53_interaction_2016%2D05%2D10&position=chr1:223882704-224882704	browser	rs58415739	1	224264897	rs10916264	0.5	BATF_disc3|+,Foxp1|+,GATA_known8|+,HDAC2_disc6|+,Irf_disc3|+,Irf_known9|+,Nrf1_known2|-,RXRA_disc4|+,TATA_disc7|+,Zfp105|-,p300_disc5|+		BRST.HMEC;H3K4me1					RP11-365O16.3				FBXO28|36891	INTERGENIC
http://genome.ucsc.edu/cgi-bin/hgTracks?hgS_doOtherUser=submit&hgS_otherUserName=jmbeesley&hgS_otherUserSessionName=bcac_tp53_interaction_2016%2D05%2D10&position=chr1:223752748-224752748	browser	rs59412708	1	224382704	rs10916264	0.42	Pax-6_3|-							RP11-365O16.3				DEGS1|11794	INTERGENIC
http://genome.ucsc.edu/cgi-bin/hgTracks?hgS_doOtherUser=submit&hgS_otherUserName=jmbeesley&hgS_otherUserSessionName=bcac_tp53_interaction_2016%2D05%2D10&position=chr1:223790988-224790988	browser	rs60381897	1	224252748	rs10916264	0.9	CDP_7|-,Cart1|+,Sox_19|-,Sox_5|-	MCF-7;FoxA1,MCF-7;SPDEF,MDA-MB-231;JUN	BRST.HMEC;H3K4me1,mammary_epithelial_cell;H3K4me1,mammary_epithelial_cell;H3K4me2,MCF-7;H3K4me1,MDA-MB-231;H3K27ac,MDA-MB-231;H3K4me1									FBXO28|49040	INTERGENIC	FBXO28:HMEC:Hnisz,,,FBXO28:MCF7:ChIA-PET,,,DEGS1:HCC1954:Hnisz
http://genome.ucsc.edu/cgi-bin/hgTracks?hgS_doOtherUser=submit&hgS_otherUserName=jmbeesley&hgS_otherUserSessionName=bcac_tp53_interaction_2016%2D05%2D10&position=chr1:223882468-224882468	browser	rs61309543	1	224290988	rs10916264	0.25	CDP_2|+,Irf_known10|-,Irf_known5|-,Irf_known8|+,PRDM1_known1|-,Pou1f1_2|-							FBXO28,RP11-365O16.3				FBXO28|10800	INTERGENIC
http://genome.ucsc.edu/cgi-bin/hgTracks?hgS_doOtherUser=submit&hgS_otherUserName=jmbeesley&hgS_otherUserSessionName=bcac_tp53_interaction_2016%2D05%2D10&position=chr1:223825460-224825460	browser	rs61826414	1	224382468	rs10916264	0.44	BDP1_disc3|-,Maf_known1|-,NF-E2_disc4|-						6	RP11-365O16.3				DEGS1|11558	INTERGENIC
http://genome.ucsc.edu/cgi-bin/hgTracks?hgS_doOtherUser=submit&hgS_otherUserName=jmbeesley&hgS_otherUserSessionName=bcac_tp53_interaction_2016%2D05%2D10&position=chr1:223780849-224780849	browser	rs61827699	1	224325460	rs10916264	0.48	GATA_known2|+						3a	FBXO28,RP11-365O16.3			FBXO28	FBXO28|23671	INTRON
http://genome.ucsc.edu/cgi-bin/hgTracks?hgS_doOtherUser=submit&hgS_otherUserName=jmbeesley&hgS_otherUserSessionName=bcac_tp53_interaction_2016%2D05%2D10&position=chr1:223769810-224769810	browser	rs6426065	1	224280849	rs10916264	0.33	AIRE_1|-,Arid5a|-,CDP_1|+,CEBPB_known4|-,Msx-1_1|+,Ncx_1|+,SRF_known4|-,Sp100|+						6	DEGS1,FBXO28,RP11-365O16.3				FBXO28|20939	INTERGENIC
http://genome.ucsc.edu/cgi-bin/hgTracks?hgS_doOtherUser=submit&hgS_otherUserName=jmbeesley&hgS_otherUserSessionName=bcac_tp53_interaction_2016%2D05%2D10&position=chr1:223815128-224815128	browser	rs6426107	1	224269810	rs10916264	1			MDA-MB-231;H3K27ac,MDA-MB-231;H3K4me1				7	DEGS1,FBXO28,RP11-365O16.3				FBXO28|31978	INTERGENIC
http://genome.ucsc.edu/cgi-bin/hgTracks?hgS_doOtherUser=submit&hgS_otherUserName=jmbeesley&hgS_otherUserSessionName=bcac_tp53_interaction_2016%2D05%2D10&position=chr1:223818875-224818875	browser	rs6426139	1	224315128	rs10916264	0.49	CIZ|-,Pbx-1_4|-						6	CNIH4,DEGS1,FBXO28,RP11-365O16.3			FBXO28	FBXO28|13339	INTRON
http://genome.ucsc.edu/cgi-bin/hgTracks?hgS_doOtherUser=submit&hgS_otherUserName=jmbeesley&hgS_otherUserSessionName=bcac_tp53_interaction_2016%2D05%2D10&position=chr1:223858912-224858912	browser	rs6426143	1	224318875	rs10916264	0.49							4	FBXO28,RP11-365O16.3			FBXO28	FBXO28|17086	INTRON
http://genome.ucsc.edu/cgi-bin/hgTracks?hgS_doOtherUser=submit&hgS_otherUserName=jmbeesley&hgS_otherUserSessionName=bcac_tp53_interaction_2016%2D05%2D10&position=chr1:223863370-224863370	browser	rs6426169	1	224358912	rs10916264	0.49		T47D;PR	MCF-7;H3K4me1,MCF-7;H3K4me2,MCF-7;H3K4me3,MDA-MB-231;H3K4me1	MCF-7;Enhancer			4	FBXO28,RP11-365O16.3				DEGS1|11997	INTERGENIC
http://genome.ucsc.edu/cgi-bin/hgTracks?hgS_doOtherUser=submit&hgS_otherUserName=jmbeesley&hgS_otherUserSessionName=bcac_tp53_interaction_2016%2D05%2D10&position=chr1:223754890-224754890	browser	rs6426178	1	224363370	rs10916264	0.38	Sox_4|-	MCF-7;POLR2A	BRST.vHMEC;H3K4me1,BRST.vHMEC;H3K4me2,fibroblast_of_mammary_gland;H3K4me3,mammary_epithelial_cell;H3K4me2,MCF-7;H3K27ac	BRST.HMEC;Enhancer,BRST.MYOEP;Enhancer,BRST.vHMEC;Enhancer			1f	DEGS1,FBXO28,RP11-365O16.3				DEGS1|7539	INTERGENIC	DEGS1:HCC1954:Hnisz
http://genome.ucsc.edu/cgi-bin/hgTracks?hgS_doOtherUser=submit&hgS_otherUserName=jmbeesley&hgS_otherUserSessionName=bcac_tp53_interaction_2016%2D05%2D10&position=chr1:223756063-224756063	browser	rs6604884	1	224254890	rs10916264	0.89	AP-1_disc8|-,Elf3|-,HMG-IY_1|-,Ik-2_2|-,Nkx6-1_3|+,Pou3f4|+,Sox_3|+	MCF_10A;STAT3	mammary_epithelial_cell;H3K4me1,mammary_epithelial_cell;H3K4me2,MDA-MB-231;H3K27ac,MDA-MB-231;H3K4me1	BRST.HMEC;Enhancer,BRST.vHMEC;Enhancer			5	FBXO28,RP11-365O16.3				FBXO28|46898	INTERGENIC	FBXO28:HMEC:Hnisz
http://genome.ucsc.edu/cgi-bin/hgTracks?hgS_doOtherUser=submit&hgS_otherUserName=jmbeesley&hgS_otherUserSessionName=bcac_tp53_interaction_2016%2D05%2D10&position=chr1:223756180-224756180	browser	rs6604885	1	224256063	rs10916264	0.89	GATA_known3|+,GATA_known7|+,Lmo2-complex_2|+,Smad3_1|-,Smad_2|-	MCF_10A;E2F4	BRST.HMEC;H3K4me1,BRST.vHMEC;H3K4me1,mammary_epithelial_cell;H3K27ac,mammary_epithelial_cell;H3K4me1,mammary_epithelial_cell;H3K4me2,MDA-MB-231;H3K27ac,MDA-MB-231;H3K4me1	BRST.HMEC;Enhancer,BRST.vHMEC;Enhancer			3a	FBXO28,RP11-365O16.3				FBXO28|45725	INTERGENIC	FBXO28:HMEC:Hnisz
http://genome.ucsc.edu/cgi-bin/hgTracks?hgS_doOtherUser=submit&hgS_otherUserName=jmbeesley&hgS_otherUserSessionName=bcac_tp53_interaction_2016%2D05%2D10&position=chr1:223760824-224760824	browser	rs6604886	1	224256180	rs10916264	0.91	EWSR1-FLI1|-,Gfi1_2|-,Nkx2_3|+,Pou1f1_1|-		BRST.HMEC;H3K4me1,BRST.vHMEC;H3K4me1,mammary_epithelial_cell;H3K4me1,mammary_epithelial_cell;H3K4me2,MDA-MB-231;H3K27ac,MDA-MB-231;H3K4me1	BRST.HMEC;Enhancer,BRST.vHMEC;Enhancer			3a	DEGS1,FBXO28,RP11-365O16.3				FBXO28|45608	INTERGENIC	FBXO28:HMEC:Hnisz
http://genome.ucsc.edu/cgi-bin/hgTracks?hgS_doOtherUser=submit&hgS_otherUserName=jmbeesley&hgS_otherUserSessionName=bcac_tp53_interaction_2016%2D05%2D10&position=chr1:223825436-224825436	browser	rs6604887	1	224260824	rs10916264	0.91	Pax-3_2|-,TFIIA|-						1f	DEGS1,FBXO28,RP11-365O16.3				FBXO28|40964	INTERGENIC
http://genome.ucsc.edu/cgi-bin/hgTracks?hgS_doOtherUser=submit&hgS_otherUserName=jmbeesley&hgS_otherUserSessionName=bcac_tp53_interaction_2016%2D05%2D10&position=chr1:223800234-224800234	browser	rs66506223	1	224325436	rs10916264	0.48	Foxa_disc5|+,HDAC2_disc5|+,HNF4_known2|+,RXR::LXR|+						4	FBXO28,RP11-365O16.3			FBXO28	FBXO28|23647	INTRON
http://genome.ucsc.edu/cgi-bin/hgTracks?hgS_doOtherUser=submit&hgS_otherUserName=jmbeesley&hgS_otherUserSessionName=bcac_tp53_interaction_2016%2D05%2D10&position=chr1:223812019-224812019	browser	rs6657467	1	224300234	rs10916264	0.5	E4BP4|+,Evi-1_2|+,Hsf_disc1|+,Mef2_known1|+,Mef2_known4|+,TEF|+						6	FBXO28,RP11-365O16.3				FBXO28|1554	2kbUPSTREAM,INTERGENIC	NVL:MCF7:ChIA-PET,,,NVL:HMEC:Hi-C
http://genome.ucsc.edu/cgi-bin/hgTracks?hgS_doOtherUser=submit&hgS_otherUserName=jmbeesley&hgS_otherUserSessionName=bcac_tp53_interaction_2016%2D05%2D10&position=chr1:223809996-224809996	browser	rs6658494	1	224312019	rs10916264	0.5	Cdx|+,Foxa_known1|+,Foxa_known2|+,Foxa_known4|+,Foxd3|+,Nanog_disc2|-,Sox_13|-,Sox_15|+,Sox_4|-,TCF4_known3|-						1f	DEGS1,FBXO28,RP11-365O16.3			FBXO28	FBXO28|10230	INTRON
http://genome.ucsc.edu/cgi-bin/hgTracks?hgS_doOtherUser=submit&hgS_otherUserName=jmbeesley&hgS_otherUserSessionName=bcac_tp53_interaction_2016%2D05%2D10&position=chr1:223756772-224756772	browser	rs6659234	1	224309996	rs10916264	0.5	GR_known6|-,Nanog_known1|+,p300_disc5|-						6	DEGS1,FBXO28,RP11-365O16.3			FBXO28	FBXO28|8207	INTRON	FBXO28:MCF7:ChIA-PET
http://genome.ucsc.edu/cgi-bin/hgTracks?hgS_doOtherUser=submit&hgS_otherUserName=jmbeesley&hgS_otherUserSessionName=bcac_tp53_interaction_2016%2D05%2D10&position=chr1:223886660-224886660	browser	rs6661933	1	224256772	rs10916264	0.91	AP-1_disc6|-		mammary_epithelial_cell;H3K4me1,mammary_epithelial_cell;H3K4me2,MDA-MB-231;H3K27ac,MDA-MB-231;H3K4me1				1f	FBXO28,RP11-365O16.3				FBXO28|45016	INTERGENIC
http://genome.ucsc.edu/cgi-bin/hgTracks?hgS_doOtherUser=submit&hgS_otherUserName=jmbeesley&hgS_otherUserSessionName=bcac_tp53_interaction_2016%2D05%2D10&position=chr1:223895627-224895627	browser	rs6666295	1	224386660	rs10916264	0.4	TBX5_3|+			BRST.HMEC;Enhancer,BRST.vHMEC;Enhancer			7	RP11-365O16.3				LOC101927143|14321	INTERGENIC	DEGS1:HCC1954:Hnisz
http://genome.ucsc.edu/cgi-bin/hgTracks?hgS_doOtherUser=submit&hgS_otherUserName=jmbeesley&hgS_otherUserSessionName=bcac_tp53_interaction_2016%2D05%2D10&position=chr1:223769182-224769182	browser	rs6669401	1	224395627	rs10916264	0.33	Pax-4_4|+,Pax-4_5|+						7	FBXO28,RP11-365O16.3				LOC101927143|5354	INTERGENIC	DEGS1:MCF7:ChIA-PET
http://genome.ucsc.edu/cgi-bin/hgTracks?hgS_doOtherUser=submit&hgS_otherUserName=jmbeesley&hgS_otherUserSessionName=bcac_tp53_interaction_2016%2D05%2D10&position=chr1:223761413-224761413	browser	rs6669606	1	224269182	rs10916264	1	Rad21_disc3|+,Rad21_disc5|+	MCF-7;SPDEF	MDA-MB-231;H3K27ac,MDA-MB-231;H3K4me1				7	DEGS1,FBXO28,RP11-365O16.3				FBXO28|32606	INTERGENIC	FBXO28:MCF7:ChIA-PET
http://genome.ucsc.edu/cgi-bin/hgTracks?hgS_doOtherUser=submit&hgS_otherUserName=jmbeesley&hgS_otherUserSessionName=bcac_tp53_interaction_2016%2D05%2D10&position=chr1:223895506-224895506	browser	rs6678833	1	224261413	rs10916264	0.92	BCL_disc4|+,Nkx2_9|+,Pax-4_5|-,Pax-5_disc3|+,UF1H3BETA|-						6	FBXO28,RP11-365O16.3				FBXO28|40375	INTERGENIC
http://genome.ucsc.edu/cgi-bin/hgTracks?hgS_doOtherUser=submit&hgS_otherUserName=jmbeesley&hgS_otherUserSessionName=bcac_tp53_interaction_2016%2D05%2D10&position=chr1:223754022-224754022	browser	rs6678942	1	224395506	rs10916264	0.33	BCL_disc10|-,CTCF_disc8|+,CTCF_known1|+,Ets_disc9|-,Irf_disc5|+,Myf_1|+,RXRA_known5|+,Rad21_disc1|+,Rad21_disc10|-,SMC3_disc1|+,SMC3_disc3|-,SP1_disc3|-,SP1_known1|-,TATA_disc7|-						7	FBXO28,RP11-365O16.3				LOC101927143|5475	INTERGENIC	DEGS1:MCF7:ChIA-PET
http://genome.ucsc.edu/cgi-bin/hgTracks?hgS_doOtherUser=submit&hgS_otherUserName=jmbeesley&hgS_otherUserSessionName=bcac_tp53_interaction_2016%2D05%2D10&position=chr1:223769307-224769307	browser	rs6679769	1	224254022	rs10916264	0.82	LUN-1|-		BRST.HMEC;H3K4me1,mammary_epithelial_cell;H3K4me1,mammary_epithelial_cell;H3K4me2,MDA-MB-231;H3K27ac,MDA-MB-231;H3K4me1		MCF-7;Promoter		6	FBXO28,RP11-365O16.3				FBXO28|47766	INTERGENIC	FBXO28:HMEC:Hnisz
http://genome.ucsc.edu/cgi-bin/hgTracks?hgS_doOtherUser=submit&hgS_otherUserName=jmbeesley&hgS_otherUserSessionName=bcac_tp53_interaction_2016%2D05%2D10&position=chr1:223858958-224858958	browser	rs6680346	1	224269307	rs10916264	1	Barx1|-,En-1_3|-,Esx1|-,Evi-1_4|-,Gbx1|-,Hlxb9|-,Hoxa4|-,Hoxa5_3|-,Isl2|-,Nobox_1|-,Pou2f2_known4|-,Vax2|-	mammary_epithelial_cell;CTCF,MCF-7;SPDEF,T47D;GATA3	MDA-MB-231;H3K27ac,MDA-MB-231;H3K4me1				2b	FBXO28,RP11-365O16.3				FBXO28|32481	INTERGENIC	FBXO28:MCF7:ChIA-PET
http://genome.ucsc.edu/cgi-bin/hgTracks?hgS_doOtherUser=submit&hgS_otherUserName=jmbeesley&hgS_otherUserSessionName=bcac_tp53_interaction_2016%2D05%2D10&position=chr1:223798868-224798868	browser	rs6680540	1	224358958	rs10916264	0.24	Mef2_known5|-,Smad_2|-		MCF-7;H3K4me1,MCF-7;H3K4me2,MCF-7;H3K4me3,MDA-MB-231;H3K4me1	MCF-7;Enhancer			1f	DEGS1,FBXO28,RP11-365O16.3				DEGS1|11951	INTERGENIC
http://genome.ucsc.edu/cgi-bin/hgTracks?hgS_doOtherUser=submit&hgS_otherUserName=jmbeesley&hgS_otherUserSessionName=bcac_tp53_interaction_2016%2D05%2D10&position=chr1:223767366-224767366	browser	rs6680651	1	224298868	rs10916264	0.49							7	FBXO28,RP11-365O16.3				FBXO28|2920	INTERGENIC
http://genome.ucsc.edu/cgi-bin/hgTracks?hgS_doOtherUser=submit&hgS_otherUserName=jmbeesley&hgS_otherUserSessionName=bcac_tp53_interaction_2016%2D05%2D10&position=chr1:223767541-224767541	browser	rs6681233	1	224267366	rs10916264	1	HDAC2_disc6|+	MCF_10A;FOS,MCF-7;ER,MCF-7;FoxA1,MCF-7;FOXM1,MCF-7;GATA3,MCF-7;p300,MDA-MB-231;JUN,T47D;FOXA1	BRST.HMEC;H3K4me1,MCF-7;H3K4me1,MDA-MB-231;H3K27ac,MDA-MB-231;H3K4me1	MCF-7;Enhancer		BRST.HMEC;dnase,BRST.vHMEC;dnase,HMEC;dnase	4	DEGS1,FBXO28,RP11-365O16.3				FBXO28|34422	INTERGENIC	FBXO28:MCF7:ChIA-PET
http://genome.ucsc.edu/cgi-bin/hgTracks?hgS_doOtherUser=submit&hgS_otherUserName=jmbeesley&hgS_otherUserSessionName=bcac_tp53_interaction_2016%2D05%2D10&position=chr1:223767649-224767649	browser	rs6681358	1	224267541	rs10916264	1	AP-1_disc3|+,AP-1_disc9|-,AP-1_known1|+,AP-2_disc1|-,BAF155_disc1|-,BATF_disc1|+,Bach1|-,Bach2|-,E2A_2|+,GATA_disc2|+,GR_disc2|+,HMGN3_disc1|-,KAP1_disc1|+,Myc_disc3|-,PRDM1_disc2|+,TBX5_3|+,TCF4_disc1|+,ZEB1_disc1|+,ZEB1_known4|+,p300_disc1|+	MCF_10A;FOS,MCF_10A;STAT3,MCF-7;ER,MCF-7;FoxA1,MCF-7;FOXM1,MCF-7;GATA3,MCF-7;p300,MDA-MB-231;JUN,T47D;FOXA1,T47D;HIF1alpha,T47D;PR	MCF-7;H3K4me1,MCF-7;H3K4me2,MDA-MB-231;H3K27ac,MDA-MB-231;H3K4me1	MCF-7;Enhancer		BRST.HMEC;dnase,BRST.vHMEC;dnase	4	FBXO28,RP11-365O16.3				FBXO28|34247	INTERGENIC	FBXO28:MCF7:ChIA-PET
http://genome.ucsc.edu/cgi-bin/hgTracks?hgS_doOtherUser=submit&hgS_otherUserName=jmbeesley&hgS_otherUserSessionName=bcac_tp53_interaction_2016%2D05%2D10&position=chr1:223898910-224898910	browser	rs6681461	1	224267649	rs10916264	1	CIZ|+,Foxp1|+,Hoxa9|+,IRC900814|-,Mef2_disc1|+,SIX5_disc4|+	MCF_10A;FOS,MCF-7;ER,MCF-7;FoxA1,MCF-7;FOXM1,MCF-7;p300,MDA-MB-231;JUN,T47D;PR	MCF-7;H3K4me1,MDA-MB-231;H3K27ac,MDA-MB-231;H3K4me1		MCF-7;Promoter		3a	DEGS1,FBXO28,RP11-365O16.3				FBXO28|34139	INTERGENIC	FBXO28:MCF7:ChIA-PET
http://genome.ucsc.edu/cgi-bin/hgTracks?hgS_doOtherUser=submit&hgS_otherUserName=jmbeesley&hgS_otherUserSessionName=bcac_tp53_interaction_2016%2D05%2D10&position=chr1:223900175-224900175	browser	rs6681673	1	224398910	rs10916264	0.28	Cdx2_1|+,Cdx2_2|+,Pax-6_2|-,T3R|-		MCF-7;H3K27ac,MCF-7;H3K4me1	BRST.HMEC;Enhancer			1f	CNIH4,DEGS1,FBXO28,RP11-365O16.3			LOC101927143	LOC101927143|2071	INTRON
http://genome.ucsc.edu/cgi-bin/hgTracks?hgS_doOtherUser=submit&hgS_otherUserName=jmbeesley&hgS_otherUserSessionName=bcac_tp53_interaction_2016%2D05%2D10&position=chr1:223852258-224852258	browser	rs6682292	1	224400175	rs10916264	0.27	Barhl1|+,Barx2|-,En-1_3|+,Foxp1|-,Isl2|+,Lhx4|+,Msx2|+,Nanog_disc2|+,TAL1_disc2|-,TCF4_known1|-	MCF-7;ER,MCF-7;ERalpha,MCF-7;ERbeta,MCF-7;ESR1,MCF-7;GATA3,MCF-7;PBX1,MCF-7;RIP140,MCF-7;SIN3A	MCF-7;H3K4me1,MCF-7;H3K4me2	BRST.HMEC;Enhancer,BRST.MYOEP;Enhancer,BRST.vHMEC;Enhancer,MCF-7;Enhancer			1f	CNIH4,DEGS1,FBXO28,RP11-365O16.3			LOC101927143	LOC101927143|806	INTRON
http://genome.ucsc.edu/cgi-bin/hgTracks?hgS_doOtherUser=submit&hgS_otherUserName=jmbeesley&hgS_otherUserSessionName=bcac_tp53_interaction_2016%2D05%2D10&position=chr1:223768897-224768897	browser	rs6682551	1	224352258	rs10916264	0.47							4	FBXO28,RP11-365O16.3				DEGS1|18651	INTERGENIC
http://genome.ucsc.edu/cgi-bin/hgTracks?hgS_doOtherUser=submit&hgS_otherUserName=jmbeesley&hgS_otherUserSessionName=bcac_tp53_interaction_2016%2D05%2D10&position=chr1:223768954-224768954	browser	rs6683908	1	224268897	rs10916264	1	Foxa_disc2|+,HNF4_disc4|+,Maf_known4|+	T47D;PR	MDA-MB-231;H3K27ac,MDA-MB-231;H3K4me1				5	DEGS1,FBXO28,RP11-365O16.3				FBXO28|32891	INTERGENIC	FBXO28:MCF7:ChIA-PET
http://genome.ucsc.edu/cgi-bin/hgTracks?hgS_doOtherUser=submit&hgS_otherUserName=jmbeesley&hgS_otherUserSessionName=bcac_tp53_interaction_2016%2D05%2D10&position=chr1:223768137-224768137	browser	rs6683927	1	224268954	rs10916264	1	BCL_disc4|+,Foxp1|+,HDAC2_disc6|+,Irf_known9|+,Pax-5_disc3|+,RXRA_disc4|+,ZEB1_known2|+	T47D;PR	BRST.HMEC;H3K4me1,MDA-MB-231;H3K27ac,MDA-MB-231;H3K4me1				5	DEGS1,FBXO28,RP11-365O16.3				FBXO28|32834	INTERGENIC	FBXO28:MCF7:ChIA-PET
http://genome.ucsc.edu/cgi-bin/hgTracks?hgS_doOtherUser=submit&hgS_otherUserName=jmbeesley&hgS_otherUserSessionName=bcac_tp53_interaction_2016%2D05%2D10&position=chr1:223791567-224791567	browser	rs6684337	1	224268137	rs10916264	1	Rhox11|-	MCF_10A;FOS,MCF-7;FoxA1,MDA-MB-231;JUN,T47D;PR	BRST.HMEC;H3K4me1,MCF-7;H3K4me1,MCF-7;H3K4me2,MDA-MB-231;H3K27ac,MDA-MB-231;H3K4me1	BRST.HMEC;Enhancer,BRST.vHMEC;Enhancer			2b	FBXO28,RP11-365O16.3				FBXO28|33651	INTERGENIC	FBXO28:MCF7:ChIA-PET
http://genome.ucsc.edu/cgi-bin/hgTracks?hgS_doOtherUser=submit&hgS_otherUserName=jmbeesley&hgS_otherUserSessionName=bcac_tp53_interaction_2016%2D05%2D10&position=chr1:223822942-224822942	browser	rs6685405	1	224291567	rs10916264	0.5	CTCFL_disc1|+,HNF4_known4|+,RXRA_known6|+,TR4_disc2|+,Zbtb3|-						7	FBXO28,RP11-365O16.3				FBXO28|10221	INTERGENIC
http://genome.ucsc.edu/cgi-bin/hgTracks?hgS_doOtherUser=submit&hgS_otherUserName=jmbeesley&hgS_otherUserSessionName=bcac_tp53_interaction_2016%2D05%2D10&position=chr1:223800723-224800723	browser	rs6685783	1	224322942	rs10916264	0.48							6	CNIH4,DEGS1,FBXO28,RP11-365O16.3			FBXO28	FBXO28|21153	INTRON	FBXO28:MCF7:ChIA-PET
http://genome.ucsc.edu/cgi-bin/hgTracks?hgS_doOtherUser=submit&hgS_otherUserName=jmbeesley&hgS_otherUserSessionName=bcac_tp53_interaction_2016%2D05%2D10&position=chr1:223826348-224826348	browser	rs6687334	1	224300723	rs10916264	0.26	DBP|+,Myb_4|+	MCF-7;POLR2A	mammary_epithelial_cell;H3K4me2				7	FBXO28,RP11-365O16.3				FBXO28|1065	2kbUPSTREAM,INTERGENIC	RN7SKP49:MCF7:ChIA-PET,,,FBXO28:MCF7:ChIA-PET,,,snoU13:MCF7:ChIA-PET,,,NVL:HMEC:Hi-C,,,NVL:MCF7:ChIA-PET
http://genome.ucsc.edu/cgi-bin/hgTracks?hgS_doOtherUser=submit&hgS_otherUserName=jmbeesley&hgS_otherUserSessionName=bcac_tp53_interaction_2016%2D05%2D10&position=chr1:223901596-224901596	browser	rs6688818	1	224326348	rs10916264	0.42							6	CNIH4,DEGS1,FBXO28,RP11-365O16.3			FBXO28	FBXO28|24559	INTRON
http://genome.ucsc.edu/cgi-bin/hgTracks?hgS_doOtherUser=submit&hgS_otherUserName=jmbeesley&hgS_otherUserSessionName=bcac_tp53_interaction_2016%2D05%2D10&position=chr1:223754733-224754733	browser	rs6689187	1	224401596	rs10916264	0.37	Brachyury_1|+,Hand1_2|-,Zbtb12|+	MCF_10A;POLR2A,MCF-7;ER	BRST.HMEC;H3K4me1,MCF-7;H3K4me1,MCF-7;H3K4me2	BRST.HMEC;Enhancer,BRST.MYOEP;Enhancer,BRST.vHMEC;Enhancer,MCF-7;Enhancer			4	DEGS1,FBXO28,RP11-365O16.3				LOC101927143|614	2kbUPSTREAM,INTERGENIC
http://genome.ucsc.edu/cgi-bin/hgTracks?hgS_doOtherUser=submit&hgS_otherUserName=jmbeesley&hgS_otherUserSessionName=bcac_tp53_interaction_2016%2D05%2D10&position=chr1:223754752-224754752	browser	rs6690580	1	224254733	rs10916264	0.87	Ehf|+,Ets_known4|-,Foxp1|-,Hoxa4|+,Mef2_disc1|-,Pax-4_2|+,Spdef|-,TEF|-		mammary_epithelial_cell;H3K4me1,mammary_epithelial_cell;H3K4me2,MDA-MB-231;H3K27ac,MDA-MB-231;H3K4me1				6	FBXO28,RP11-365O16.3				FBXO28|47055	INTERGENIC	FBXO28:HMEC:Hnisz
http://genome.ucsc.edu/cgi-bin/hgTracks?hgS_doOtherUser=submit&hgS_otherUserName=jmbeesley&hgS_otherUserSessionName=bcac_tp53_interaction_2016%2D05%2D10&position=chr1:223801749-224801749	browser	rs6690667	1	224254752	rs10916264	0.89	Foxa_known2|-,Ik-1_2|+		mammary_epithelial_cell;H3K4me1,mammary_epithelial_cell;H3K4me2,MDA-MB-231;H3K27ac,MDA-MB-231;H3K4me1				7	FBXO28,RP11-365O16.3				FBXO28|47036	INTERGENIC	FBXO28:HMEC:Hnisz
http://genome.ucsc.edu/cgi-bin/hgTracks?hgS_doOtherUser=submit&hgS_otherUserName=jmbeesley&hgS_otherUserSessionName=bcac_tp53_interaction_2016%2D05%2D10&position=chr1:223822879-224822879	browser	rs6690695	1	224301749	rs10916264	0.5	BCL_disc9|-,BDP1_disc1|-,BHLHE40_disc2|-,CCNT2_disc2|-,CTCF_disc5|-,E2F_disc8|-,ELF1_disc3|-,Ets_known1|+,HEY1_disc2|-,NRSF_disc5|-,Pou2f2_disc2|-,Rad21_disc7|-,SP1_known1|-	BT549;cJUN,HCC2157;JARID1B,mammary_epithelial_cell;CTCF,MCF_10A;E2F4,MCF_10A;FOS,MCF_10A;MYC,MCF_10A;POLR2A,MCF-7;EGR1,MCF-7;ELF1,MCF-7;ER,MCF-7;GABPA,MCF-7;MAX,MCF-7;MYC,MCF-7;p300,MCF-7;PML,MCF-7;POLR2A,MCF-7;REST,MCF-7;SIN3A,MCF-7;TAF1,MDA-MB-231;FOXM1,T47D;Egln2,T47D;FOXA1,T47D;HIF1alpha,T47D;HIF1beta,T47D;JARID1B	BRST.HMEC;H3K4me3,BRST.MYOEP;H3K4me3,BRST.vHMEC;H3K27ac,BRST.vHMEC;H3K4me2,BRST.vHMEC;H3K4me3,fibroblast_of_mammary_gland;H3K4me3,mammary_epithelial_cell;H3K27ac,mammary_epithelial_cell;H3K4me2,mammary_epithelial_cell;H3K4me3,MCF-7;H3K27ac,MCF-7;H3K4me1,MCF-7;H3K4me2,MCF-7;H3K4me3,MDA-MB-231;H3K27ac,MDA-MB-231;H3K4me3,SUM159;H3K4me2		BRST.HMEC;Promoter,BRST.MYOEP;Promoter,BRST.vHMEC;Promoter,MCF-7;Promoter	BRST.HMEC;dnase,BRST.vHMEC;dnase,HMEC;dnase,HMF;dnase,MCF-7;dnase,T47D;dnase	2a	FBXO28,RP11-365O16.3				FBXO28|39	2kbUPSTREAM,INTERGENIC	FBXO28:HMEC:IM-PET,,,NVL:MCF7:ChIA-PET,,,FBXO28:HCC1954:IM-PET,,,FBXO28:MCF7:ChIA-PET,IM-PET,,,snoU13:MCF7:ChIA-PET,,,DEGS1:MCF7:ChIA-PET,,,RN7SKP49:MCF7:ChIA-PET,,,NVL:HMEC:Hi-C
http://genome.ucsc.edu/cgi-bin/hgTracks?hgS_doOtherUser=submit&hgS_otherUserName=jmbeesley&hgS_otherUserSessionName=bcac_tp53_interaction_2016%2D05%2D10&position=chr1:223769102-224769102	browser	rs6691405	1	224322879	rs10916264	0.48	Cdx2_1|-,Rhox11|+,SIX5_disc2|+,Znf143_disc1|+						6	CNIH4,DEGS1,FBXO28,RP11-365O16.3			FBXO28	FBXO28|21090	INTRON	FBXO28:MCF7:ChIA-PET
http://genome.ucsc.edu/cgi-bin/hgTracks?hgS_doOtherUser=submit&hgS_otherUserName=jmbeesley&hgS_otherUserSessionName=bcac_tp53_interaction_2016%2D05%2D10&position=chr1:223857620-224857620	browser	rs6692043	1	224269102	rs10916264	1	Arid5b|+	MCF-7;SPDEF	BRST.HMEC;H3K4me1,MDA-MB-231;H3K27ac,MDA-MB-231;H3K4me1				1f	DEGS1,FBXO28,RP11-365O16.3				FBXO28|32686	INTERGENIC	FBXO28:MCF7:ChIA-PET
http://genome.ucsc.edu/cgi-bin/hgTracks?hgS_doOtherUser=submit&hgS_otherUserName=jmbeesley&hgS_otherUserSessionName=bcac_tp53_interaction_2016%2D05%2D10&position=chr1:223761396-224761396	browser	rs6692443	1	224357620	rs10916264	0.23		T47D;PR	MDA-MB-231;H3K27ac,MDA-MB-231;H3K4me1	BRST.HMEC;Enhancer,BRST.vHMEC;Enhancer			5	DEGS1,FBXO28,RP11-365O16.3				DEGS1|13289	INTERGENIC
http://genome.ucsc.edu/cgi-bin/hgTracks?hgS_doOtherUser=submit&hgS_otherUserName=jmbeesley&hgS_otherUserSessionName=bcac_tp53_interaction_2016%2D05%2D10&position=chr1:223767421-224767421	browser	rs6693096	1	224261396	rs10916264	0.92	CHOP::CEBPalpha|+,DMRT2|-,Ets_disc1|-,Nanog_disc4|+						7	FBXO28,RP11-365O16.3				FBXO28|40392	INTERGENIC
http://genome.ucsc.edu/cgi-bin/hgTracks?hgS_doOtherUser=submit&hgS_otherUserName=jmbeesley&hgS_otherUserSessionName=bcac_tp53_interaction_2016%2D05%2D10&position=chr1:223767796-224767796	browser	rs6695529	1	224267421	rs10916264	1	Cdc5|-,Mrg_1|+	MCF_10A;FOS,MCF_10A;STAT3,MCF-7;ER,MCF-7;FoxA1,MCF-7;FOXM1,MCF-7;GATA3,MCF-7;p300,MDA-MB-231;JUN,T47D;FOXA1	BRST.HMEC;H3K4me1,MCF-7;H3K4me1,MCF-7;H3K4me2,MDA-MB-231;H3K27ac,MDA-MB-231;H3K4me1	MCF-7;Enhancer		BRST.HMEC;dnase,BRST.vHMEC;dnase,HMEC;dnase,MCF-7;dnase,T47D;dnase	4	DEGS1,FBXO28,RP11-365O16.3				FBXO28|34367	INTERGENIC	FBXO28:MCF7:ChIA-PET
http://genome.ucsc.edu/cgi-bin/hgTracks?hgS_doOtherUser=submit&hgS_otherUserName=jmbeesley&hgS_otherUserSessionName=bcac_tp53_interaction_2016%2D05%2D10&position=chr1:223761299-224761299	browser	rs6695935	1	224267796	rs10916264	0.94	Pax-5_known3|+,Znf143_disc3|+	MCF_10A;FOS,MCF-7;FoxA1,MCF-7;FOXM1,MDA-MB-231;JUN,T47D;PR	MCF-7;H3K4me1,MDA-MB-231;H3K27ac,MDA-MB-231;H3K4me1		MCF-7;Promoter		4	FBXO28,RP11-365O16.3				FBXO28|33992	INTERGENIC	FBXO28:MCF7:ChIA-PET
http://genome.ucsc.edu/cgi-bin/hgTracks?hgS_doOtherUser=submit&hgS_otherUserName=jmbeesley&hgS_otherUserSessionName=bcac_tp53_interaction_2016%2D05%2D10&position=chr1:223767958-224767958	browser	rs6696008	1	224261299	rs10916264	0.92	CEBPA_1|+,CEBPA_2|+,CEBPB_known3|+,CEBPB_known5|+,TEF|-						7	DEGS1,FBXO28,RP11-365O16.3				FBXO28|40489	INTERGENIC
http://genome.ucsc.edu/cgi-bin/hgTracks?hgS_doOtherUser=submit&hgS_otherUserName=jmbeesley&hgS_otherUserSessionName=bcac_tp53_interaction_2016%2D05%2D10&position=chr1:223761543-224761543	browser	rs6696098	1	224267958	rs10916264	1	GR_known4|-,GR_known5|-,MIF-1|-,Nrf-2_2|-	MCF_10A;E2F4,MCF_10A;FOS,MCF_10A;MYC,MCF_10A;STAT3,MCF-7;FoxA1,MCF-7;GATA3,MDA-MB-231;JUN,T47D;PR	BRST.HMEC;H3K4me1,MCF-7;H3K4me1,MCF-7;H3K4me3,MDA-MB-231;H3K27ac,MDA-MB-231;H3K4me1	BRST.HMEC;Enhancer	MCF-7;Promoter	BRST.HMEC;dnase,HMEC;dnase,HMF;dnase,MCF-7;dnase	2b	FBXO28,RP11-365O16.3				FBXO28|33830	INTERGENIC	FBXO28:MCF7:ChIA-PET
http://genome.ucsc.edu/cgi-bin/hgTracks?hgS_doOtherUser=submit&hgS_otherUserName=jmbeesley&hgS_otherUserSessionName=bcac_tp53_interaction_2016%2D05%2D10&position=chr1:223817551-224817551	browser	rs6696212	1	224261543	rs10916264	0.92	Brachyury_1|+,CAC-binding-protein|+,CTCF_disc8|-,ERalpha-a_disc4|+,EWSR1-FLI1|-,Myf_1|-,NRSF_disc9|+,PU.1_disc3|+,SP1_disc3|+,SP1_known4|+,SRF_disc2|+,STAT_disc7|+,Sin3Ak-20_disc6|+,TATA_disc4|+,TATA_disc7|-,TCF12_disc5|-,VDR_2|+,ZNF263_disc1|-						5	FBXO28,RP11-365O16.3				FBXO28|40245	INTERGENIC
http://genome.ucsc.edu/cgi-bin/hgTracks?hgS_doOtherUser=submit&hgS_otherUserName=jmbeesley&hgS_otherUserSessionName=bcac_tp53_interaction_2016%2D05%2D10&position=chr1:223767999-224767999	browser	rs6698041	1	224317551	rs10916264	0.44	CACD_2|-,HIF1|+,NRSF_disc9|-,p300_disc4|+			MCF-7;Enhancer			7	FBXO28,RP11-365O16.3			FBXO28	FBXO28|15762	INTRON
http://genome.ucsc.edu/cgi-bin/hgTracks?hgS_doOtherUser=submit&hgS_otherUserName=jmbeesley&hgS_otherUserSessionName=bcac_tp53_interaction_2016%2D05%2D10&position=chr1:223793263-224793263	browser	rs6699110	1	224267999	rs10916264	1		MCF_10A;E2F4,MCF_10A;FOS,MCF_10A;MYC,MCF_10A;STAT3,MCF-7;FoxA1,MCF-7;GATA3,MDA-MB-231;JUN,T47D;PR	BRST.HMEC;H3K4me1,MCF-7;H3K4me1,MCF-7;H3K4me2,MCF-7;H3K4me3,MDA-MB-231;H3K27ac,MDA-MB-231;H3K4me1	BRST.HMEC;Enhancer	MCF-7;Promoter	BRST.HMEC;dnase,HMEC;dnase,HMF;dnase,MCF-7;dnase	4	FBXO28,RP11-365O16.3				FBXO28|33789	INTERGENIC	FBXO28:MCF7:ChIA-PET
http://genome.ucsc.edu/cgi-bin/hgTracks?hgS_doOtherUser=submit&hgS_otherUserName=jmbeesley&hgS_otherUserSessionName=bcac_tp53_interaction_2016%2D05%2D10&position=chr1:223762445-224762445	browser	rs6700284	1	224293263	rs10916264	0.5	Foxo_4|-,GR_known1|+,Ik-2_3|-,NF-AT|+						1f	DEGS1,FBXO28,RP11-365O16.3				FBXO28|8525	INTERGENIC
http://genome.ucsc.edu/cgi-bin/hgTracks?hgS_doOtherUser=submit&hgS_otherUserName=jmbeesley&hgS_otherUserSessionName=bcac_tp53_interaction_2016%2D05%2D10&position=chr1:223854940-224854940	browser	rs67767516	1	224262445	rs10916264	0.84	CEBPB_known6|+,GR_disc4|-							FBXO28,RP11-365O16.3				FBXO28|39343	INTERGENIC	CNIH4:MCF7:ChIA-PET
http://genome.ucsc.edu/cgi-bin/hgTracks?hgS_doOtherUser=submit&hgS_otherUserName=jmbeesley&hgS_otherUserSessionName=bcac_tp53_interaction_2016%2D05%2D10&position=chr1:223764833-224764833	browser	rs67863760	1	224354940	rs10916264	0.21	EWSR1-FLI1|+,Evi-1_4|-,Foxp1|+,HDAC2_disc6|-,Irf_known9|-,Pax-5_disc3|-,RXRA_disc4|-,p300_disc5|-							FBXO28,RP11-365O16.3				DEGS1|15969	INTERGENIC
http://genome.ucsc.edu/cgi-bin/hgTracks?hgS_doOtherUser=submit&hgS_otherUserName=jmbeesley&hgS_otherUserSessionName=bcac_tp53_interaction_2016%2D05%2D10&position=chr1:223777643-224777643	browser	rs71644769	1	224264833	rs10916264	0.28	BATF_disc2|+,ERalpha-a_known3|-,Irf_disc6|+,SP1_disc3|-,ZBRK1|+		BRST.HMEC;H3K4me1				7					FBXO28|36955	INTERGENIC
http://genome.ucsc.edu/cgi-bin/hgTracks?hgS_doOtherUser=submit&hgS_otherUserName=jmbeesley&hgS_otherUserSessionName=bcac_tp53_interaction_2016%2D05%2D10&position=chr1:223806164-224806164	browser	rs72751695	1	224277643	rs10916264	0.33	Cdx|-,Nrf1_known2|+					MCF-7;dnase	5	FBXO28,RP11-365O16.3				FBXO28|24145	INTERGENIC
http://genome.ucsc.edu/cgi-bin/hgTracks?hgS_doOtherUser=submit&hgS_otherUserName=jmbeesley&hgS_otherUserSessionName=bcac_tp53_interaction_2016%2D05%2D10&position=chr1:223755757-224755757	browser	rs7511895	1	224306164	rs10916264	0.5	Irf_known7|+,Pou5f1_known2|+,STAT_disc5|+						6	DEGS1,FBXO28,RP11-365O16.3			FBXO28	FBXO28|4375	INTRON
http://genome.ucsc.edu/cgi-bin/hgTracks?hgS_doOtherUser=submit&hgS_otherUserName=jmbeesley&hgS_otherUserSessionName=bcac_tp53_interaction_2016%2D05%2D10&position=chr1:223777012-224777012	browser	rs7513964	1	224255757	rs10916264	0.63	Foxj1_1|+,Pax-3_1|-,Pax-5_disc2|-,Pax-6_1|-,Pax-8_1|-,Pou2f2_known11|+	MCF_10A;FOS,MDA-MB-231;JUN	BRST.HMEC;H3K4me1,BRST.vHMEC;H3K27ac,BRST.vHMEC;H3K4me1,BRST.vHMEC;H3K4me2,mammary_epithelial_cell;H3K27ac,mammary_epithelial_cell;H3K4me1,mammary_epithelial_cell;H3K4me2,MDA-MB-231;H3K27ac,MDA-MB-231;H3K4me1	BRST.HMEC;Enhancer,BRST.vHMEC;Enhancer			1d	DEGS1,FBXO28,RP11-365O16.3				FBXO28|46031	INTERGENIC	FBXO28:HMEC:Hnisz
http://genome.ucsc.edu/cgi-bin/hgTracks?hgS_doOtherUser=submit&hgS_otherUserName=jmbeesley&hgS_otherUserSessionName=bcac_tp53_interaction_2016%2D05%2D10&position=chr1:223777048-224777048	browser	rs7514249	1	224277012	rs10916264	0.33	GR_disc4|+,HNF4_known4|-,Hic1_3|-						6	FBXO28,RP11-365O16.3				FBXO28|24776	INTERGENIC
http://genome.ucsc.edu/cgi-bin/hgTracks?hgS_doOtherUser=submit&hgS_otherUserName=jmbeesley&hgS_otherUserSessionName=bcac_tp53_interaction_2016%2D05%2D10&position=chr1:223777160-224777160	browser	rs7514262	1	224277048	rs10916264	0.3	Foxm1|-,RXRA_known4|-,RXRA_known5|+,SIX5_disc1|-,Smad_1|-,Znf143_disc2|-						6	FBXO28,RP11-365O16.3				FBXO28|24740	INTERGENIC
http://genome.ucsc.edu/cgi-bin/hgTracks?hgS_doOtherUser=submit&hgS_otherUserName=jmbeesley&hgS_otherUserSessionName=bcac_tp53_interaction_2016%2D05%2D10&position=chr1:223831779-224831779	browser	rs7517927	1	224277160	rs10916264	0.33	Cdx|+,Foxp1|-						6	DEGS1,FBXO28,RP11-365O16.3				FBXO28|24628	INTERGENIC
http://genome.ucsc.edu/cgi-bin/hgTracks?hgS_doOtherUser=submit&hgS_otherUserName=jmbeesley&hgS_otherUserSessionName=bcac_tp53_interaction_2016%2D05%2D10&position=chr1:223819003-224819003	browser	rs7518839	1	224331779	rs10916264	0.47	THAP1_disc1|+						6	CNIH4,DEGS1,FBXO28,RP11-365O16.3			FBXO28	FBXO28|29990	INTRON
http://genome.ucsc.edu/cgi-bin/hgTracks?hgS_doOtherUser=submit&hgS_otherUserName=jmbeesley&hgS_otherUserSessionName=bcac_tp53_interaction_2016%2D05%2D10&position=chr1:223857484-224857484	browser	rs7519433	1	224319003	rs10916264	0.42	HDAC2_disc6|+,Ik-1_2|+,Ik-2_1|+,Ik-2_2|+,Zfp105|+						1f	CNIH4,DEGS1,FBXO28,RP11-365O16.3			FBXO28	FBXO28|17214	INTRON
http://genome.ucsc.edu/cgi-bin/hgTracks?hgS_doOtherUser=submit&hgS_otherUserName=jmbeesley&hgS_otherUserSessionName=bcac_tp53_interaction_2016%2D05%2D10&position=chr1:223753671-224753671	browser	rs7520429	1	224357484	rs10916264	0.2	CTCF_disc4|-,GCNF|+,Maf_disc2|-,Maf_known3|-,Maf_known4|-,Nr2f2|+,RFX5_disc3|-,Rad21_disc1|-,T3R|+		MDA-MB-231;H3K27ac,MDA-MB-231;H3K4me1	BRST.HMEC;Enhancer,BRST.vHMEC;Enhancer			6	FBXO28,RP11-365O16.3				DEGS1|13425	INTERGENIC
http://genome.ucsc.edu/cgi-bin/hgTracks?hgS_doOtherUser=submit&hgS_otherUserName=jmbeesley&hgS_otherUserSessionName=bcac_tp53_interaction_2016%2D05%2D10&position=chr1:223839000-224839000	browser	rs7524462	1	224253671	rs10916264	0.91	HES1|-,Pax-4_4|+,p300_disc3|+	MCF-7;FoxA1,MCF-7;NR2F2,MCF-7;PBX1	BRST.HMEC;H3K4me1,BRST.vHMEC;H3K4me1,mammary_epithelial_cell;H3K4me1,mammary_epithelial_cell;H3K4me2,MCF-7;H3K4me1,MCF-7;H3K4me2,MDA-MB-231;H3K27ac,MDA-MB-231;H3K4me1	BRST.HMEC;Enhancer,BRST.vHMEC;Enhancer,MCF-7;Enhancer			6	DEGS1,FBXO28,RP11-365O16.3				FBXO28|48117	INTERGENIC	FBXO28:HMEC:Hnisz,,,DEGS1:HCC1954:Hnisz
http://genome.ucsc.edu/cgi-bin/hgTracks?hgS_doOtherUser=submit&hgS_otherUserName=jmbeesley&hgS_otherUserSessionName=bcac_tp53_interaction_2016%2D05%2D10&position=chr1:223777506-224777506	browser	rs7524705	1	224339000	rs10916264	0.47							1f	CNIH4,DEGS1,FBXO28,RP11-365O16.3			FBXO28	DEGS1|31909	INTRON	DEGS1:MCF7:ChIA-PET
http://genome.ucsc.edu/cgi-bin/hgTracks?hgS_doOtherUser=submit&hgS_otherUserName=jmbeesley&hgS_otherUserSessionName=bcac_tp53_interaction_2016%2D05%2D10&position=chr1:223848818-224848818	browser	rs7525935	1	224277506	rs10916264	0.33	TAL1_known2|-					MCF-7;dnase	1f	DEGS1,FBXO28,RP11-365O16.3				FBXO28|24282	INTERGENIC
http://genome.ucsc.edu/cgi-bin/hgTracks?hgS_doOtherUser=submit&hgS_otherUserName=jmbeesley&hgS_otherUserSessionName=bcac_tp53_interaction_2016%2D05%2D10&position=chr1:223765263-224765263	browser	rs7526252	1	224348818	rs10916264	0.47	Hoxd10|-,Nkx2_11|-,STAT_known3|+						6	CNIH4,DEGS1,FBXO28,RP11-365O16.3			FBXO28	DEGS1|22091	3UTR,5UTR,EXON
http://genome.ucsc.edu/cgi-bin/hgTracks?hgS_doOtherUser=submit&hgS_otherUserName=jmbeesley&hgS_otherUserSessionName=bcac_tp53_interaction_2016%2D05%2D10&position=chr1:223765317-224765317	browser	rs7528514	1	224265263	rs10916264	0.51							6	DEGS1,FBXO28,RP11-365O16.3				FBXO28|36525	INTERGENIC
http://genome.ucsc.edu/cgi-bin/hgTracks?hgS_doOtherUser=submit&hgS_otherUserName=jmbeesley&hgS_otherUserSessionName=bcac_tp53_interaction_2016%2D05%2D10&position=chr1:223751838-224751838	browser	rs7528528	1	224265317	rs10916264	0.51	HNF1_7|+,HP1-site-factor|+,Mef2_known4|-,Pax-4_5|+,Pax-6_1|+						7	DEGS1,FBXO28,RP11-365O16.3				FBXO28|36471	INTERGENIC
http://genome.ucsc.edu/cgi-bin/hgTracks?hgS_doOtherUser=submit&hgS_otherUserName=jmbeesley&hgS_otherUserSessionName=bcac_tp53_interaction_2016%2D05%2D10&position=chr1:223835956-224835956	browser	rs7531519	1	224251838	rs10916264	0.36	ZEB1_known5|+	MCF-7;FoxA1	mammary_epithelial_cell;H3K4me2,MCF-7;H3K4me1,MCF-7;H3K4me2,MDA-MB-231;H3K27ac,MDA-MB-231;H3K4me1				5	DEGS1,FBXO28				FBXO28|49950	INTERGENIC	DEGS1:HCC1954:Hnisz,,,FBXO28:HMEC:Hnisz,,,FBXO28:MCF7:ChIA-PET
http://genome.ucsc.edu/cgi-bin/hgTracks?hgS_doOtherUser=submit&hgS_otherUserName=jmbeesley&hgS_otherUserSessionName=bcac_tp53_interaction_2016%2D05%2D10&position=chr1:223761933-224761933	browser	rs7531891	1	224335956	rs10916264	0.47	Dbx1|+,HNF1_6|+,Hoxa7_1|+,Ncx_2|+						6	CNIH4,DEGS1,FBXO28,RP11-365O16.3			FBXO28	FBXO28|34167	INTRON
http://genome.ucsc.edu/cgi-bin/hgTracks?hgS_doOtherUser=submit&hgS_otherUserName=jmbeesley&hgS_otherUserSessionName=bcac_tp53_interaction_2016%2D05%2D10&position=chr1:223762149-224762149	browser	rs7533263	1	224261933	rs10916264	0.92	Hmx_1|-,MAZR|-,Nkx2_9|-,PU.1_disc3|+,RBP-Jkappa_1|-						5	FBXO28,RP11-365O16.3				FBXO28|39855	INTERGENIC	CNIH4:MCF7:ChIA-PET
http://genome.ucsc.edu/cgi-bin/hgTracks?hgS_doOtherUser=submit&hgS_otherUserName=jmbeesley&hgS_otherUserSessionName=bcac_tp53_interaction_2016%2D05%2D10&position=chr1:223753695-224753695	browser	rs7535721	1	224262149	rs10916264	0.92	Evi-1_5|-,Osf2_2|-,PEBP|-,SIX5_disc4|-						3a	DEGS1,FBXO28,RP11-365O16.3				FBXO28|39639	INTERGENIC	CNIH4:MCF7:ChIA-PET
http://genome.ucsc.edu/cgi-bin/hgTracks?hgS_doOtherUser=submit&hgS_otherUserName=jmbeesley&hgS_otherUserSessionName=bcac_tp53_interaction_2016%2D05%2D10&position=chr1:223770154-224770154	browser	rs7540585	1	224253695	rs10916264	0.91		MCF-7;FoxA1,MCF-7;NR2F2,MCF-7;PBX1	BRST.HMEC;H3K4me1,BRST.vHMEC;H3K4me1,mammary_epithelial_cell;H3K4me1,mammary_epithelial_cell;H3K4me2,MCF-7;H3K4me1,MDA-MB-231;H3K27ac,MDA-MB-231;H3K4me1	BRST.HMEC;Enhancer,BRST.vHMEC;Enhancer,MCF-7;Enhancer			6	FBXO28,RP11-365O16.3				FBXO28|48093	INTERGENIC	FBXO28:HMEC:Hnisz,,,DEGS1:HCC1954:Hnisz
http://genome.ucsc.edu/cgi-bin/hgTracks?hgS_doOtherUser=submit&hgS_otherUserName=jmbeesley&hgS_otherUserSessionName=bcac_tp53_interaction_2016%2D05%2D10&position=chr1:223816881-224816881	browser	rs7540879	1	224270154	rs10916264	1	AP-1_disc4|+,STAT_disc1|-,STAT_known12|-,STAT_known14|-	MCF_10A;FOS,MCF_10A;STAT3	MDA-MB-231;H3K27ac,MDA-MB-231;H3K4me1				4	DEGS1,FBXO28,RP11-365O16.3				FBXO28|31634	INTERGENIC
http://genome.ucsc.edu/cgi-bin/hgTracks?hgS_doOtherUser=submit&hgS_otherUserName=jmbeesley&hgS_otherUserSessionName=bcac_tp53_interaction_2016%2D05%2D10&position=chr1:223817043-224817043	browser	rs7542293	1	224316881	rs10916264	0.48	Mef2_disc1|-,Mef2_known5|-,SIX5_disc4|-		MCF-7;H3K27ac,MCF-7;H3K4me1	MCF-7;Enhancer			6	FBXO28,RP11-365O16.3			FBXO28	FBXO28|15092	INTRON
http://genome.ucsc.edu/cgi-bin/hgTracks?hgS_doOtherUser=submit&hgS_otherUserName=jmbeesley&hgS_otherUserSessionName=bcac_tp53_interaction_2016%2D05%2D10&position=chr1:223760497-224760497	browser	rs7542474	1	224317043	rs10916264	0.49	SIX5_disc3|+		MCF-7;H3K4me1	MCF-7;Enhancer			6	FBXO28,RP11-365O16.3			FBXO28	FBXO28|15254	INTRON
http://genome.ucsc.edu/cgi-bin/hgTracks?hgS_doOtherUser=submit&hgS_otherUserName=jmbeesley&hgS_otherUserSessionName=bcac_tp53_interaction_2016%2D05%2D10&position=chr1:223760535-224760535	browser	rs7543027	1	224260497	rs10916264	0.31		MCF_10A;STAT3					6	DEGS1,FBXO28,RP11-504P24.8				FBXO28|41291	INTERGENIC
http://genome.ucsc.edu/cgi-bin/hgTracks?hgS_doOtherUser=submit&hgS_otherUserName=jmbeesley&hgS_otherUserSessionName=bcac_tp53_interaction_2016%2D05%2D10&position=chr1:223772247-224772247	browser	rs7543043	1	224260535	rs10916264	0.85	Smad3_2|-	MCF_10A;STAT3					6	RP11-365O16.3				FBXO28|41253	INTERGENIC
http://genome.ucsc.edu/cgi-bin/hgTracks?hgS_doOtherUser=submit&hgS_otherUserName=jmbeesley&hgS_otherUserSessionName=bcac_tp53_interaction_2016%2D05%2D10&position=chr1:223909685-224909685	browser	rs7543630	1	224272247	rs10916264	0.96	Hoxa10|-						7	FBXO28,RP11-365O16.3				FBXO28|29541	INTERGENIC
http://genome.ucsc.edu/cgi-bin/hgTracks?hgS_doOtherUser=submit&hgS_otherUserName=jmbeesley&hgS_otherUserSessionName=bcac_tp53_interaction_2016%2D05%2D10&position=chr1:223765217-224765217	browser	rs7543863	1	224409685	rs10916264	0.36	NF-kappaB_disc3|-,SIX5_disc4|+,STAT_known1|+,ZBTB33_disc4|-						6	RP11-365O16.3			LOC101927164	LOC101927164|2370	INTRON
http://genome.ucsc.edu/cgi-bin/hgTracks?hgS_doOtherUser=submit&hgS_otherUserName=jmbeesley&hgS_otherUserSessionName=bcac_tp53_interaction_2016%2D05%2D10&position=chr1:223838017-224838017	browser	rs7544572	1	224265217	rs10916264	0.51	Mrg_2|+						5	DEGS1,FBXO28,RP11-365O16.3				FBXO28|36571	INTERGENIC
http://genome.ucsc.edu/cgi-bin/hgTracks?hgS_doOtherUser=submit&hgS_otherUserName=jmbeesley&hgS_otherUserSessionName=bcac_tp53_interaction_2016%2D05%2D10&position=chr1:223770107-224770107	browser	rs7546235	1	224338017	rs10916264	0.47	Smad_2|+		BRST.HMEC;H3K4me3				6	FBXO28,RP11-365O16.3			FBXO28	DEGS1|32892	INTRON
http://genome.ucsc.edu/cgi-bin/hgTracks?hgS_doOtherUser=submit&hgS_otherUserName=jmbeesley&hgS_otherUserSessionName=bcac_tp53_interaction_2016%2D05%2D10&position=chr1:223846959-224846959	browser	rs7548255	1	224270107	rs10916264	1	Pax-8_1|-,Pou2f2_known1|+,Pou2f2_known10|+,Pou2f2_known4|+,Pou2f2_known6|+,Pou2f2_known7|+,Pou2f2_known9|+,Pou3f2_3|+,Pou6f1_2|-	MCF_10A;FOS,MCF_10A;STAT3	MDA-MB-231;H3K27ac,MDA-MB-231;H3K4me1				2b	DEGS1,FBXO28,RP11-365O16.3				FBXO28|31681	INTERGENIC
http://genome.ucsc.edu/cgi-bin/hgTracks?hgS_doOtherUser=submit&hgS_otherUserName=jmbeesley&hgS_otherUserSessionName=bcac_tp53_interaction_2016%2D05%2D10&position=chr1:223821637-224821637	browser	rs8328	1	224346959	rs10916264	0.47	Foxc1_2|-,Hoxb6|-,Nkx3_4|+						6	FBXO28,RP11-365O16.3			FBXO28	DEGS1|23950	3UTR,5UTR,EXON
http://genome.ucsc.edu/cgi-bin/hgTracks?hgS_doOtherUser=submit&hgS_otherUserName=jmbeesley&hgS_otherUserSessionName=bcac_tp53_interaction_2016%2D05%2D10&position=chr1:223803782-224803782	browser	rs869945	1	224321637	rs10916264	0.48	HNF1_1|+,HNF1_5|-,Pou1f1_2|-,Pou2f2_known3|+	MCF_10A;E2F4,MCF_10A;FOS,MCF_10A;MYC,MCF_10A;POLR2A,MCF_10A;STAT3	mammary_epithelial_cell;H3K27ac	BRST.HMEC;Enhancer,BRST.vHMEC;Enhancer		BRST.HMEC;dnase,BRST.vHMEC;dnase	1f	CNIH4,DEGS1,FBXO28,RP11-365O16.3			FBXO28	FBXO28|19848	INTRON	FBXO28:HMEC:Hnisz,,,FBXO28:MCF7:ChIA-PET
http://genome.ucsc.edu/cgi-bin/hgTracks?hgS_doOtherUser=submit&hgS_otherUserName=jmbeesley&hgS_otherUserSessionName=bcac_tp53_interaction_2016%2D05%2D10&position=chr1:223898817-224898817	browser	rs908795	1	224303782	rs10916264	0.5	Pou2f2_known11|+,Pou2f2_known8|+	fibroblast_of_mammary_gland;CTCF,mammary_epithelial_cell;CTCF,MCF_10A;POLR2A,MCF-7;CTCF,MCF-7;RAD21	BRST.HMEC;H3K4me1,BRST.HMEC;H3K4me3,BRST.vHMEC;H3K4me1,BRST.vHMEC;H3K4me2,BRST.vHMEC;H3K4me3,BRST.vHMEC;H3K9ac,fibroblast_of_mammary_gland;H3K4me3,mammary_epithelial_cell;H3K27ac,mammary_epithelial_cell;H3K4me1,mammary_epithelial_cell;H3K4me2,mammary_epithelial_cell;H3K4me3,MCF-7;H3K4me1,MCF-7;H3K4me2,MCF-7;H3K4me3,MDA-MB-231;H3K27ac		BRST.HMEC;Promoter,BRST.vHMEC;Promoter		3a	FBXO28,RP11-365O16.3			FBXO28	FBXO28|1993	INTRON	FBXO28:MCF7:ChIA-PET,,,NVL:HMEC:Hi-C,,,DEGS1:MCF7:ChIA-PET,,,CNIH4:MCF7:ChIA-PET,,,NVL:MCF7:ChIA-PET,,,SNORA72:MCF7:ChIA-PET
http://genome.ucsc.edu/cgi-bin/hgTracks?hgS_doOtherUser=submit&hgS_otherUserName=jmbeesley&hgS_otherUserSessionName=bcac_tp53_interaction_2016%2D05%2D10&position=chr1:223771906-224771906	browser	rs908801	1	224398817	rs10916264	0.28	FAC1|-,NF-I_1|-		MCF-7;H3K27ac,MCF-7;H3K4me1	BRST.HMEC;Enhancer			1f	CNIH4,DEGS1,FBXO28,RP11-365O16.3			LOC101927143	LOC101927143|2164	INTRON
http://genome.ucsc.edu/cgi-bin/hgTracks?hgS_doOtherUser=submit&hgS_otherUserName=jmbeesley&hgS_otherUserSessionName=bcac_tp53_interaction_2016%2D05%2D10&position=chr1:223897459-224897459	browser	rs9662148	1	224271906	rs10916264	1	Myc_disc5|-						7	DEGS1,FBXO28,RP11-365O16.3				FBXO28|29882	INTERGENIC
http://genome.ucsc.edu/cgi-bin/hgTracks?hgS_doOtherUser=submit&hgS_otherUserName=jmbeesley&hgS_otherUserSessionName=bcac_tp53_interaction_2016%2D05%2D10&position=chr1:223835497-224835497	browser	rs9793489	1	224397459	rs10916264	0.28	CHOP::CEBPalpha|+,HNF4_known5|-						5	DEGS1,FBXO28,RP11-365O16.3			LOC101927143	LOC101927143|3522	INTRON
http://genome.ucsc.edu/cgi-bin/hgTracks?hgS_doOtherUser=submit&hgS_otherUserName=jmbeesley&hgS_otherUserSessionName=bcac_tp53_interaction_2016%2D05%2D10&position=chr1:223835492-224835492	browser	rs997296	1	224335497	rs10916264	0.47	DMRT7|+,Irf_known2|+,SIX5_known1|+,SIX5_known2|+						5	FBXO28,RP11-365O16.3			FBXO28	FBXO28|33708	INTRON
http://genome.ucsc.edu/cgi-bin/hgTracks?hgS_doOtherUser=submit&hgS_otherUserName=jmbeesley&hgS_otherUserSessionName=bcac_tp53_interaction_2016%2D05%2D10&position=chr4:1253424-2253424	browser	rs997297	1	224335492	rs10916264	0.47							1f	CNIH4,DEGS1,FBXO28,RP11-365O16.3			FBXO28	FBXO28|33703	INTRON

## Sheet: rs798755
session.link	browser	variant	chrom	position	top.snp	r2.with.top.SNP	TF_motifs|delta	TF-ChIP	Histone_modifications	ChromHMM_enhancer	ChromHMM_promoter	Open_chromatin	RegulomeDB_score	eQTL_target_all	eQTL_GTEx.breast	GWAS_traits	Overlapping_RefGene	RefGeneTSS|distance	Functional_annotation	target_gene_prediction
http://genome.ucsc.edu/cgi-bin/hgTracks?hgS_doOtherUser=submit&hgS_otherUserName=jmbeesley&hgS_otherUserSessionName=bcac_tp53_interaction_2016%2D05%2D10&position=chr4:1237585-2237585	browser	rs11724531	4	1753424	rs798755	0.89	AP-2_known1|+,HNF4_disc3|-,SMC3_disc4|-	SUM185;JARID1B	BRST.vHMEC;H3K4me1,mammary_epithelial_cell;H3K4me1	BRST.HMEC;Enhancer,BRST.MYOEP;Enhancer,BRST.vHMEC;Enhancer			5	AC016773.1,FAM53A,FGFR3,RP11-1398P2.1,TACC3,TMEM129				TACC3|30207	INTERGENIC	FGFR3:MCF7:ChIA-PET
http://genome.ucsc.edu/cgi-bin/hgTracks?hgS_doOtherUser=submit&hgS_otherUserName=jmbeesley&hgS_otherUserSessionName=bcac_tp53_interaction_2016%2D05%2D10&position=chr4:1204244-2204244	browser	rs11729657	4	1737585	rs798755	0.98	Ahr::Arnt::HIF1|+,HIF1|+,Pax-4_1|+,Pax-6_1|-,Pax-8_1|-,Pax-8_2|+		BRST.MYOEP;H3K9ac,mammary_epithelial_cell;H3K4me1				2b	AC016773.1,FAM53A,FGFR3,TACC3,TMEM129	AC016773.1		TACC3	TACC3|14368	INTRON
http://genome.ucsc.edu/cgi-bin/hgTracks?hgS_doOtherUser=submit&hgS_otherUserName=jmbeesley&hgS_otherUserSessionName=bcac_tp53_interaction_2016%2D05%2D10&position=chr4:1282086-2282086	browser	rs11732213	4	1704244	rs798755	0.97	Foxd1_2|+,Foxo_4|+,Rad21_disc6|+		mammary_epithelial_cell;H3K4me1				7	AC016773.1,FAM53A,FGFR3,RP11-572O17.1,TACC3,TMEM129	RP11-572O17.1		SLBP	SLBP|10224	INTRON	TACC3:MCF7:ChIA-PET,,,RP11-572O17.1:MCF7:ChIA-PET,,,SLBP:MCF7:ChIA-PET
http://genome.ucsc.edu/cgi-bin/hgTracks?hgS_doOtherUser=submit&hgS_otherUserName=jmbeesley&hgS_otherUserSessionName=bcac_tp53_interaction_2016%2D05%2D10&position=chr4:1258543-2258543	browser	rs11930034	4	1782086	rs798755	0.22	E2A_5|+,Rad21_disc1|-,SMC3_disc1|-	MCF-7;ER,MCF-7;SPDEF,SUM185;JARID1B		MCF-7;Enhancer			4	FGFR3,TACC3				FGFR3|12952	INTERGENIC	WHSC1:MCF7:PreSTIGE,,,TACC3:MCF7:PreSTIGE,,,LETM1:MCF7:PreSTIGE,,,FGFR3:MCF7:ChIA-PET
http://genome.ucsc.edu/cgi-bin/hgTracks?hgS_doOtherUser=submit&hgS_otherUserName=jmbeesley&hgS_otherUserSessionName=bcac_tp53_interaction_2016%2D05%2D10&position=chr4:1283979-2283979	browser	rs11931099	4	1758543	rs798755	0.87	BHLHE40_disc2|-,Hic1_1|+,Hic1_2|+,NF-kappaB_known1|+,NRSF_disc9|+,Pax-5_known3|-	MCF-7;ER					5	AC016773.1,FAM53A,FGFR3,RP11-1398P2.1,TACC3,TMEM129				TACC3|35326	INTERGENIC
http://genome.ucsc.edu/cgi-bin/hgTracks?hgS_doOtherUser=submit&hgS_otherUserName=jmbeesley&hgS_otherUserSessionName=bcac_tp53_interaction_2016%2D05%2D10&position=chr4:1283721-2283721	browser	rs11934442	4	1783979	rs798755	0.22	BCL_disc4|+,DMRT7|+,Foxa_known2|+,Foxc1_1|-,Foxp1|+,HDAC2_disc6|-,Irf_disc3|+,Irf_known3|+,Irf_known9|+,Pax-5_disc3|+,p300_disc5|-		MCF-7;H3K4me1	MCF-7;Enhancer			2b	FGFR3,TACC3				FGFR3|11059	INTERGENIC	WHSC1:MCF7:PreSTIGE,,,LETM1:MCF7:PreSTIGE,,,TACC3:MCF7:PreSTIGE
http://genome.ucsc.edu/cgi-bin/hgTracks?hgS_doOtherUser=submit&hgS_otherUserName=jmbeesley&hgS_otherUserSessionName=bcac_tp53_interaction_2016%2D05%2D10&position=chr4:1264515-2264515	browser	rs11946174	4	1783721	rs798755	0.22	BDP1_disc1|-,CTCF_disc8|+,Ets_disc7|-,Ets_disc9|+,Irf_disc4|+,RXRA_known3|+,Rad21_disc10|+,Rad21_disc7|+,SMC3_disc3|+,SP1_disc3|+,SP1_known2|+						6	FGFR3,TACC3				FGFR3|11317	INTERGENIC	WHSC1:MCF7:PreSTIGE,,,TACC3:MCF7:PreSTIGE,,,LETM1:MCF7:PreSTIGE
http://genome.ucsc.edu/cgi-bin/hgTracks?hgS_doOtherUser=submit&hgS_otherUserName=jmbeesley&hgS_otherUserSessionName=bcac_tp53_interaction_2016%2D05%2D10&position=chr4:1265174-2265174	browser	rs12502758	4	1764515	rs798755	0.61	AP-1_disc7|+,CEBPB_disc2|+,Myc_known5|-	MCF-7;SPDEF					5	AC016773.1,FAM53A,FGFR3,RP11-1398P2.1,TACC3,TMEM129				FGFR3|30523	INTERGENIC	TMEM129:MCF7:ChIA-PET,,,WHSC1:MCF7:ChIA-PET,,,TACC3:MCF7:ChIA-PET,,,RN7SL671P:MCF7:ChIA-PET,,,FGFR3:MCF7:ChIA-PET
http://genome.ucsc.edu/cgi-bin/hgTracks?hgS_doOtherUser=submit&hgS_otherUserName=jmbeesley&hgS_otherUserSessionName=bcac_tp53_interaction_2016%2D05%2D10&position=chr4:1245152-2245152	browser	rs12509303	4	1765174	rs798755	0.42	AP-2_known3|+,BCL_disc8|+,BDP1_disc1|+,Egr-1_disc6|-,Pou2f2_disc2|+,Sin3Ak-20_disc6|+,THAP1_disc2|-,YY1_disc5|+	MCF-7;ER,MCF-7;ERalpha,SUM185;JARID1B	BRST.MYOEP;H3K4me3,BRST.MYOEP;H3K9ac,BRST.vHMEC;H3K4me2,fibroblast_of_mammary_gland;H3K4me3,mammary_epithelial_cell;H3K4me2,MCF-7;H3K27ac,MCF-7;H3K4me1,MCF-7;H3K4me3,MDA-MB-231;H3K4me3	BRST.HMEC;Enhancer,BRST.vHMEC;Enhancer	BRST.MYOEP;Promoter		4	AC016773.1,FAM53A,FGFR3,TACC3,TMEM129				FGFR3|29864	INTERGENIC	TACC3:MCF7:ChIA-PET,,,FGFR3:MCF7:ChIA-PET,,,TMEM129:MCF7:ChIA-PET
http://genome.ucsc.edu/cgi-bin/hgTracks?hgS_doOtherUser=submit&hgS_otherUserName=jmbeesley&hgS_otherUserSessionName=bcac_tp53_interaction_2016%2D05%2D10&position=chr4:1261205-2261205	browser	rs12511923	4	1745152	rs798755	0.93	E2A_5|-,HIF1::Arnt|+,Hmx_1|-,ZEB1_disc1|-,ZEB1_known3|-,ZEB1_known5|+						6	AC016773.1,FAM53A,FGFR3,RP11-572O17.1,TACC3,TMEM129	RP11-572O17.1		TACC3	TACC3|21935	INTRON	TACC3:MCF7:PreSTIGE,,,FGFR3:MCF7:ChIA-PET,,,TMEM129:MCF7:ChIA-PET,,,LETM1:MCF7:ChIA-PET
http://genome.ucsc.edu/cgi-bin/hgTracks?hgS_doOtherUser=submit&hgS_otherUserName=jmbeesley&hgS_otherUserSessionName=bcac_tp53_interaction_2016%2D05%2D10&position=chr4:1256167-2256167	browser	rs13110202	4	1761205	rs798755	0.81	CTCF_disc9|-	MCF-7;ER,MCF-7;ERbeta	mammary_epithelial_cell;H3K4me1	BRST.HMEC;Enhancer,BRST.vHMEC;Enhancer			5	AC016773.1,FAM53A,FGFR3,TACC3				FGFR3|33833	INTERGENIC	FGFR3:MCF7:ChIA-PET
http://genome.ucsc.edu/cgi-bin/hgTracks?hgS_doOtherUser=submit&hgS_otherUserName=jmbeesley&hgS_otherUserSessionName=bcac_tp53_interaction_2016%2D05%2D10&position=chr4:1258522-2258522	browser	rs13112415	4	1756167	rs798755	0.88	Egr-1_disc5|+,YY1_disc3|+	MCF-7;ER,MCF-7;ERalpha,MCF-7;GATA3,SUM185;JARID1B,T47D;GATA3	mammary_epithelial_cell;H3K4me1,MCF-7;H3K4me1	BRST.HMEC;Enhancer,BRST.MYOEP;Enhancer,BRST.vHMEC;Enhancer,MCF-7;Enhancer			4	AC016773.1,FAM53A,FGFR3,RP11-1398P2.1,TACC3,TMEM129				TACC3|32950	INTERGENIC	FGFR3:MCF7:ChIA-PET
http://genome.ucsc.edu/cgi-bin/hgTracks?hgS_doOtherUser=submit&hgS_otherUserName=jmbeesley&hgS_otherUserSessionName=bcac_tp53_interaction_2016%2D05%2D10&position=chr4:1261543-2261543	browser	rs13126073	4	1758522	rs798755	0.82	AP-2_disc2|+,AP-2_known1|+,AP-2_known7|+,EBF_disc2|+,ERalpha-a_disc4|+,Ets_disc9|+,Pax-5_known3|+,Rad21_disc10|+	MCF-7;ER					5	AC016773.1,FAM53A,FGFR3,RP11-1398P2.1,TACC3,TMEM129				TACC3|35305	INTERGENIC
http://genome.ucsc.edu/cgi-bin/hgTracks?hgS_doOtherUser=submit&hgS_otherUserName=jmbeesley&hgS_otherUserSessionName=bcac_tp53_interaction_2016%2D05%2D10&position=chr4:1255549-2255549	browser	rs13131466	4	1761543	rs798755	0.81	AP-4_1|+,ATF3_disc3|-,BHLHE40_disc2|-,Egr-1_disc1|-,Egr-1_disc6|-,Egr-1_known1|-,Egr-1_known5|-,HNF4_known5|-,Irf_disc4|-,Klf4|-,Klf7|-,LF-A1|-,NRSF_disc8|+,Nrf1_disc3|-,SP1_known1|-,SP1_known2|-,SP1_known4|-,Sin3Ak-20_disc7|-,TATA_disc4|-	MCF-7;CTCF,MCF-7;ER,MCF-7;ERalpha,MCF-7;ERbeta,MCF-7;SPDEF,SUM185;JARID1B		BRST.HMEC;Enhancer,BRST.vHMEC;Enhancer			2b	AC016773.1,FAM53A,FGFR3,TACC3,TMEM129				FGFR3|33495	INTERGENIC	FGFR3:MCF7:ChIA-PET
http://genome.ucsc.edu/cgi-bin/hgTracks?hgS_doOtherUser=submit&hgS_otherUserName=jmbeesley&hgS_otherUserSessionName=bcac_tp53_interaction_2016%2D05%2D10&position=chr4:1224799-2224799	browser	rs13142863	4	1755549	rs798755	0.89	BDP1_disc3|+,CACD_1|+,CACD_2|+,Klf4|+	SUM185;JARID1B	mammary_epithelial_cell;H3K4me1	BRST.HMEC;Enhancer,BRST.MYOEP;Enhancer,BRST.vHMEC;Enhancer,MCF-7;Enhancer			4	AC016773.1,FAM53A,FGFR3,RP11-1398P2.1,TACC3,TMEM129				TACC3|32332	INTERGENIC	FGFR3:MCF7:ChIA-PET
http://genome.ucsc.edu/cgi-bin/hgTracks?hgS_doOtherUser=submit&hgS_otherUserName=jmbeesley&hgS_otherUserSessionName=bcac_tp53_interaction_2016%2D05%2D10&position=chr4:1232573-2232573	browser	rs1374469	4	1724799	rs798755	1		fibroblast_of_mammary_gland;CTCF,MCF_10A;E2F4,MCF-7;CTCF,T47D;HIF1alpha	BRST.HMEC;H3K4me1,BRST.MYOEP;H3K9ac,BRST.vHMEC;H3K4me1,BRST.vHMEC;H3K4me2,BRST.vHMEC;H3K4me3,fibroblast_of_mammary_gland;H3K4me3,HCC2157;H3K4me2,mammary_epithelial_cell;H3K4me1,mammary_epithelial_cell;H3K4me2,mammary_epithelial_cell;H3K4me3,MCF-7;H3K27ac,MCF-7;H3K4me1,MCF-7;H3K4me2,MCF-7;H3K4me3,MDA-MB-231;H3K27ac,MDA-MB-231;H3K4me1,MDA-MB-231;H3K4me3,SUM159;H3K4me2	MCF-7;Enhancer	BRST.HMEC;Promoter,BRST.MYOEP;Promoter		4	AC016773.1,FAM53A,FGFR3,RP11-1398P2.1,TACC3,TMEM129			TACC3	TACC3|1582	2kbUPSTREAM,INTRON	LETM1:MCF7:ChIA-PET,,,TACC3:MCF7:ChIA-PET,,,TMEM129:MCF7:ChIA-PET
http://genome.ucsc.edu/cgi-bin/hgTracks?hgS_doOtherUser=submit&hgS_otherUserName=jmbeesley&hgS_otherUserSessionName=bcac_tp53_interaction_2016%2D05%2D10&position=chr4:1260927-2260927	browser	rs146419121	4	1732573	rs798755	0.97	CACD_2|-,CCNT2_disc2|-,Glis2|+,Hic1_3|+,Klf4|-,Klf7|-,LXR_1|+,LXR_2|+,LXR_3|+,MAZR|-,Myc_disc9|-,SREBP_known1|-,SREBP_known2|-,SZF1-1|+,Spz1_1|-,VDR_2|+,ZBTB7A_known2|+,ZNF219|-,Zfp281|-,Zfp410|-,Zfp740|+	MCF-7;SPDEF,MDA-MB-231;JUN	BRST.HMEC;H3K4me1,mammary_epithelial_cell;H3K4me1,MDA-MB-231;H3K27ac,MDA-MB-231;H3K4me1					AC016773.1,FAM53A,FGFR3,RP11-572O17.1,TACC3,TMEM129	RP11-572O17.1		TACC3	TACC3|9356	INTRON
http://genome.ucsc.edu/cgi-bin/hgTracks?hgS_doOtherUser=submit&hgS_otherUserName=jmbeesley&hgS_otherUserSessionName=bcac_tp53_interaction_2016%2D05%2D10&position=chr4:1226367-2226367	browser	rs1530586	4	1760927	rs798755	0.89	CTCF_disc8|-,Ets_disc7|-,MAZR|-,MZF1::1-4_2|-,MZF1::1-4_3|-,Myc_disc10|-,PRDM1_known1|+,SP1_disc3|-,SP1_known2|-,ZNF263_disc1|-,Zfp281|-		mammary_epithelial_cell;H3K4me1	BRST.HMEC;Enhancer,BRST.vHMEC;Enhancer			5	AC016773.1,FAM53A,FGFR3,RP11-1398P2.1,TACC3,TMEM129				FGFR3|34111	INTERGENIC	FGFR3:MCF7:ChIA-PET
http://genome.ucsc.edu/cgi-bin/hgTracks?hgS_doOtherUser=submit&hgS_otherUserName=jmbeesley&hgS_otherUserSessionName=bcac_tp53_interaction_2016%2D05%2D10&position=chr4:1226818-2226818	browser	rs1665362	4	1726367	rs798755	1	BDP1_disc1|+,Rad21_disc10|-,SMC3_disc3|+,SMC3_disc4|-,ZBRK1|+		mammary_epithelial_cell;H3K4me1,MDA-MB-231;H3K27ac,MDA-MB-231;H3K4me1				7	AC016773.1,FAM53A,FGFR3,TACC3,TMEM129	AC016773.1		TACC3	TACC3|3150	INTRON	FAM53A:MCF7:ChIA-PET,,,Y_RNA:MCF7:ChIA-PET
http://genome.ucsc.edu/cgi-bin/hgTracks?hgS_doOtherUser=submit&hgS_otherUserName=jmbeesley&hgS_otherUserSessionName=bcac_tp53_interaction_2016%2D05%2D10&position=chr4:1227206-2227206	browser	rs1665363	4	1726818	rs798755	0.98	CACD_2|+,TCF12_disc1|-,ZEB1_disc1|-		mammary_epithelial_cell;H3K4me1,MDA-MB-231;H3K27ac,MDA-MB-231;H3K4me1				6	AC016773.1,FAM53A,FGFR3,RP11-1398P2.1,RP11-572O17.1,TACC3,TMEM129	RP11-572O17.1		TACC3	TACC3|3601	INTRON	Y_RNA:MCF7:ChIA-PET,,,TACC3:MCF7:ChIA-PET,,,FAM53A:MCF7:ChIA-PET,,,TMEM129:MCF7:ChIA-PET
http://genome.ucsc.edu/cgi-bin/hgTracks?hgS_doOtherUser=submit&hgS_otherUserName=jmbeesley&hgS_otherUserSessionName=bcac_tp53_interaction_2016%2D05%2D10&position=chr4:1228381-2228381	browser	rs1665364	4	1727206	rs798755	1	Pax-6_1|-	MCF-7;ERbeta	mammary_epithelial_cell;H3K4me1,MDA-MB-231;H3K27ac,MDA-MB-231;H3K4me1				1f	-,AC016773.1,FAM53A,FGFR3,SLBP,TACC3,TMEM129	AC016773.1		TACC3	TACC3|3989	INTRON	TACC3:MCF7:ChIA-PET,,,FAM53A:MCF7:ChIA-PET,,,TMEM129:MCF7:ChIA-PET,,,Y_RNA:MCF7:ChIA-PET
http://genome.ucsc.edu/cgi-bin/hgTracks?hgS_doOtherUser=submit&hgS_otherUserName=jmbeesley&hgS_otherUserSessionName=bcac_tp53_interaction_2016%2D05%2D10&position=chr4:1221790-2221790	browser	rs1665366	4	1728381	rs798755	1	Dbx2|-,ELF1_disc1|-,Ehf|-,Elf3|-,Foxp1|+	fibroblast_of_mammary_gland;CTCF,mammary_epithelial_cell;CTCF,MCF-7;CTCF,MCF-7;ERbeta,MCF-7;FoxA1,MCF-7;RAD21	BRST.HMEC;H3K4me1,BRST.MYOEP;H3K4me1,BRST.vHMEC;H3K27ac,BRST.vHMEC;H3K4me1,BRST.vHMEC;H3K4me2,BRST.vHMEC;H3K9ac,mammary_epithelial_cell;H3K27ac,mammary_epithelial_cell;H3K4me1,mammary_epithelial_cell;H3K4me2,MCF-7;H3K4me1,MCF-7;H3K4me2,MDA-MB-231;H3K27ac,MDA-MB-231;H3K4me1				1b	-,AC016773.1,FAM53A,FGFR3,RP11-1398P2.1,SLBP,TACC3,TMEM129			TACC3	TACC3|5164	INTRON	SLBP:HCC1954:Hnisz,,,Y_RNA:MCF7:ChIA-PET,,,SLBP:HMEC:Hnisz,,,MXD4:MCF7:ChIA-PET,,,TACC3:MCF7:ChIA-PET,,,FAM53A:MCF7:ChIA-PET,,,RP11-572O17.1:MCF7:ChIA-PET,,,SLBP:MCF7:ChIA-PET,,,TMEM129:MCF7:ChIA-PET
http://genome.ucsc.edu/cgi-bin/hgTracks?hgS_doOtherUser=submit&hgS_otherUserName=jmbeesley&hgS_otherUserSessionName=bcac_tp53_interaction_2016%2D05%2D10&position=chr4:1227603-2227603	browser	rs17132038	4	1721790	rs798755	0.26	SP1_disc1|-	MCF_10A;POLR2A,MCF-7;ERbeta,MCF-7;POLR2A	BRST.HMEC;H3K4me1,BRST.HMEC;H3K4me3,BRST.MYOEP;H3K4me1,BRST.MYOEP;H3K4me3,BRST.MYOEP;H3K9ac,BRST.vHMEC;H3K4me1,BRST.vHMEC;H3K4me2,BRST.vHMEC;H3K4me3,BRST.vHMEC;H3K9ac,fibroblast_of_mammary_gland;H3K4me3,HCC2157;H3K4me2,HCC2157;H3K4me3,mammary_epithelial_cell;H3K27ac,mammary_epithelial_cell;H3K4me1,mammary_epithelial_cell;H3K4me2,mammary_epithelial_cell;H3K4me3,MCF-7;H3K27ac,MCF-7;H3K4me1,MCF-7;H3…		BRST.HMEC;Promoter,BRST.MYOEP;Promoter,BRST.vHMEC;Promoter,MCF-7;Promoter	HMEC;dnase,T47D;dnase	4	FAM53A,TACC3			TMEM129	TMEM129|1294	2kbUPSTREAM,INTRON	RN7SL671P:MCF7:ChIA-PET,,,Y_RNA:MCF7:ChIA-PET,,,WHSC1:MCF7:ChIA-PET,,,LETM1:MCF7:ChIA-PET,,,TACC3:MCF7:ChIA-PET,PreSTIGE,,,TMEM129:MCF7:ChIA-PET,,,FAM53A:MCF7:ChIA-PET,,,FGFR3:MCF7:ChIA-PET
http://genome.ucsc.edu/cgi-bin/hgTracks?hgS_doOtherUser=submit&hgS_otherUserName=jmbeesley&hgS_otherUserSessionName=bcac_tp53_interaction_2016%2D05%2D10&position=chr4:1259974-2259974	browser	rs1794002	4	1727603	rs798755	0.2	Zbtb3|-,Znf143_known1|-,p300_disc9|+	MCF-7;ERbeta,MCF-7;FoxA1	mammary_epithelial_cell;H3K4me1,mammary_epithelial_cell;H3K4me2,MCF-7;H3K4me1,MDA-MB-231;H3K27ac,MDA-MB-231;H3K4me1				5	AC016773.1,FAM53A,FGFR3,RP11-572O17.1,TACC3,TMEM129			TACC3	TACC3|4386	INTRON	Y_RNA:MCF7:ChIA-PET,,,TMEM129:MCF7:ChIA-PET,,,TACC3:MCF7:ChIA-PET,,,MXD4:MCF7:ChIA-PET,,,FAM53A:MCF7:ChIA-PET
http://genome.ucsc.edu/cgi-bin/hgTracks?hgS_doOtherUser=submit&hgS_otherUserName=jmbeesley&hgS_otherUserSessionName=bcac_tp53_interaction_2016%2D05%2D10&position=chr4:1204983-2204983	browser	rs1867930	4	1759974	rs798755	0.75	ERalpha-a_disc4|-,EWSR1-FLI1|+,GR_disc6|-,NRSF_disc4|-,RXRA_known6|-,Rad21_disc3|+,Rad21_disc5|+,SP1_disc3|-	MCF-7;SPDEF,T47D;HIF1alpha,T47D;HIF1beta	BRST.HMEC;H3K4me1,BRST.MYOEP;H3K4me1,BRST.vHMEC;H3K4me1,BRST.vHMEC;H3K4me2,mammary_epithelial_cell;H3K4me1,mammary_epithelial_cell;H3K4me2,mammary_epithelial_cell;H3K4me3,MCF-7;H3K4me1	BRST.HMEC;Enhancer,BRST.MYOEP;Enhancer,BRST.vHMEC;Enhancer			2b	AC016773.1,FAM53A,FGFR3,TACC3				FGFR3|35064	INTERGENIC	FGFR3:MCF7:ChIA-PET
http://genome.ucsc.edu/cgi-bin/hgTracks?hgS_doOtherUser=submit&hgS_otherUserName=jmbeesley&hgS_otherUserSessionName=bcac_tp53_interaction_2016%2D05%2D10&position=chr4:1237399-2237399	browser	rs199732641	4	1704983	rs798755	0.87	GR_known1|+,Hsf_known3|+,Irf_known11|-,Irf_known9|-,Pax-4_5|+		mammary_epithelial_cell;H3K4me1					AC016773.1,FAM53A,FGFR3,RP11-1398P2.1,TACC3,TMEM129			SLBP	SLBP|9485	INTRON	RP11-572O17.1:MCF7:ChIA-PET,,,TACC3:MCF7:ChIA-PET,,,SLBP:MCF7:ChIA-PET
http://genome.ucsc.edu/cgi-bin/hgTracks?hgS_doOtherUser=submit&hgS_otherUserName=jmbeesley&hgS_otherUserSessionName=bcac_tp53_interaction_2016%2D05%2D10&position=chr4:1243169-2243169	browser	rs200830632	4	1737399	rs798755	0.97	Glis2|+,HNF4_known4|+,MAZR|+,RREB-1_1|+,SEF-1|+,Zfp410|+,Zic_4|+	MCF-7;POLR2A	BRST.MYOEP;H3K9ac,mammary_epithelial_cell;H3K4me1					AC016773.1,FAM53A,FGFR3,RP11-1398P2.1,TACC3,TMEM129			TACC3	TACC3|14182	INTRON
http://genome.ucsc.edu/cgi-bin/hgTracks?hgS_doOtherUser=submit&hgS_otherUserName=jmbeesley&hgS_otherUserSessionName=bcac_tp53_interaction_2016%2D05%2D10&position=chr4:1213224-2213224	browser	rs2166580	4	1743169	rs798755	0.94	AP-1_disc7|+,GR_disc6|-,Myc_known5|-,Myc_known6|-	MCF-7;NR4A1					5	-,AC016773.1,FAM53A,FGFR3,RP11-1398P2.1,SLBP,TACC3,TMEM129			TACC3	TACC3|19952	INTRON	TACC3:MCF7:ChIA-PET,,,TMEM129:MCF7:ChIA-PET
http://genome.ucsc.edu/cgi-bin/hgTracks?hgS_doOtherUser=submit&hgS_otherUserName=jmbeesley&hgS_otherUserSessionName=bcac_tp53_interaction_2016%2D05%2D10&position=chr4:1219294-2219294	browser	rs2187605	4	1713224	rs798755	0.75	NF-I_1|-,STAT_disc7|-	MCF_10A;MYC,MCF-7;ERbeta,MCF-7;MAX,MCF-7;MYC,MCF-7;POLR2A,SUM159;CTCF	BRST.HMEC;H3K4me3,BRST.MYOEP;H3K4me1,BRST.MYOEP;H3K4me3,BRST.MYOEP;H3K9ac,BRST.vHMEC;H3K27ac,BRST.vHMEC;H3K4me2,BRST.vHMEC;H3K4me3,BRST.vHMEC;H3K9ac,fibroblast_of_mammary_gland;H3K4me3,HCC2157;H3K4me2,HCC2157;H3K4me3,mammary_epithelial_cell;H3K27ac,mammary_epithelial_cell;H3K4me1,mammary_epithelial_cell;H3K4me2,mammary_epithelial_cell;H3K4me3,MCF-7;H3K27ac,MCF-7;H3K4me1,MCF-7;H3K4me2,MCF-7;H3K4me…		BRST.HMEC;Promoter,BRST.MYOEP;Promoter,BRST.vHMEC;Promoter,MCF-7;Promoter		4	AC016773.1,FAM53A,FGFR3,TACC3,TMEM129			SLBP	SLBP|1244	INTRON	TACC3:HCC1954:IM-PET,,,SLBP:HMEC:IM-PET,,,FGFR3:MCF7:ChIA-PET,,,RP11-572O17.1:MCF7:ChIA-PET,,,TACC3:HMEC:IM-PET,,,SLBP:MCF7:ChIA-PET,,,FAM53A:MCF7:ChIA-PET,,,Y_RNA:MCF7:ChIA-PET,,,SLBP:HCC1954:IM-PET
http://genome.ucsc.edu/cgi-bin/hgTracks?hgS_doOtherUser=submit&hgS_otherUserName=jmbeesley&hgS_otherUserSessionName=bcac_tp53_interaction_2016%2D05%2D10&position=chr4:1204542-2204542	browser	rs2236786	4	1719294	rs798755	0.99	BDP1_disc1|+,HP1-site-factor|-	MCF_10A;POLR2A,MCF-7;ER,MCF-7;ERbeta,MCF-7;POLR2A	mammary_epithelial_cell;H3K4me1,MCF-7;H3K4me1	MCF-7;Enhancer		HMEC;dnase	4	-,AC016773.1,FAM53A,FGFR3,RP11-572O17.1,SLBP,TACC3,TMEM129	RP11-572O17.1		TMEM129	TMEM129|3790	EXON,INTRON	TACC3:MCF7:PreSTIGE
http://genome.ucsc.edu/cgi-bin/hgTracks?hgS_doOtherUser=submit&hgS_otherUserName=jmbeesley&hgS_otherUserSessionName=bcac_tp53_interaction_2016%2D05%2D10&position=chr4:1203646-2203646	browser	rs2236995	4	1704542	rs798755	0.26	Hic1_3|-,SRF_known1|+,SRF_known3|+,SRF_known6|+		mammary_epithelial_cell;H3K4me1				5	-,FAM53A,SLBP,TACC3,TMEM129			SLBP	SLBP|9926	INTRON	TACC3:MCF7:ChIA-PET,,,SLBP:MCF7:ChIA-PET,,,RP11-572O17.1:MCF7:ChIA-PET
http://genome.ucsc.edu/cgi-bin/hgTracks?hgS_doOtherUser=submit&hgS_otherUserName=jmbeesley&hgS_otherUserSessionName=bcac_tp53_interaction_2016%2D05%2D10&position=chr4:1239592-2239592	browser	rs2236996	4	1703646	rs798755	0.26	Fox|-,Foxa_disc1|-,Foxa_known2|-,Foxa_known3|-,Foxc1_1|-,Foxi1|-,Foxj1_1|-,Foxj2_1|-,Foxk1|-,Foxo_3|-,HDAC2_disc2|-,Nkx3_1|-,TCF12_disc2|+,p300_disc3|-		mammary_epithelial_cell;H3K4me1				5	FAM53A,TACC3,TMEM129			SLBP	SLBP|10822	INTRON	TACC3:MCF7:ChIA-PET,,,TMEM129:MCF7:ChIA-PET,,,RP11-572O17.1:MCF7:ChIA-PET,,,SLBP:MCF7:ChIA-PET
http://genome.ucsc.edu/cgi-bin/hgTracks?hgS_doOtherUser=submit&hgS_otherUserName=jmbeesley&hgS_otherUserSessionName=bcac_tp53_interaction_2016%2D05%2D10&position=chr4:1229425-2229425	browser	rs2305188	4	1739592	rs798755	0.94	HNF4_known4|+,Mrg_1|+,NRSF_disc8|+,Pax-6_2|-	MCF-7;SPDEF	mammary_epithelial_cell;H3K4me1				5	AC016773.1,FAM53A,FGFR3,RP11-1398P2.1,TACC3,TMEM129	AC016773.1		TACC3	TACC3|16375	INTRON	TACC3:MCF7:ChIA-PET,,,TMEM129:MCF7:ChIA-PET
http://genome.ucsc.edu/cgi-bin/hgTracks?hgS_doOtherUser=submit&hgS_otherUserName=jmbeesley&hgS_otherUserSessionName=bcac_tp53_interaction_2016%2D05%2D10&position=chr4:1245751-2245751	browser	rs2592828	4	1729425	rs798755	0.2		MCF_10A;FOS,MCF_10A;MYC,MCF_10A;POLR2A,MCF_10A;STAT3,MCF-7;GABPA,MDA-MB-231;FOXM1,MDA-MB-231;JUN	BRST.HMEC;H3K4me1,BRST.MYOEP;H3K4me1,BRST.vHMEC;H3K27ac,BRST.vHMEC;H3K4me1,BRST.vHMEC;H3K4me2,BRST.vHMEC;H3K4me3,BRST.vHMEC;H3K9ac,mammary_epithelial_cell;H3K27ac,mammary_epithelial_cell;H3K4me1,mammary_epithelial_cell;H3K4me2,mammary_epithelial_cell;H3K4me3,MCF-7;H3K27ac,MCF-7;H3K4me1,MCF-7;H3K4me2,MDA-MB-231;H3K27ac,MDA-MB-231;H3K4me1	MCF-7;Enhancer		BRST.HMEC;dnase,BRST.vHMEC;dnase	4	-,AC016773.1,FAM53A,FGFR3,RP11-572O17.1,SLBP,TACC3,TMEM129			TACC3	TACC3|6208	INTRON	TACC3:MCF7:ChIA-PET,,,TMEM129:MCF7:ChIA-PET,,,SLBP:MCF7:ChIA-PET,,,SLBP:HCC1954:Hnisz,,,TACC3:HCC1954:IM-PET,,,TACC3:HMEC:IM-PET,,,FAM53A:MCF7:ChIA-PET,,,RP11-572O17.1:MCF7:ChIA-PET,,,Y_RNA:MCF7:ChIA-PET,,,SLBP:HMEC:Hnisz
http://genome.ucsc.edu/cgi-bin/hgTracks?hgS_doOtherUser=submit&hgS_otherUserName=jmbeesley&hgS_otherUserSessionName=bcac_tp53_interaction_2016%2D05%2D10&position=chr4:1221654-2221654	browser	rs28521716	4	1745751	rs798755	0.94	CTCF_disc1|+,CTCF_disc9|+,CTCF_known1|+,EBF_disc2|+,RXRA_disc2|+,Rad21_disc1|+,Rad21_disc7|+,SMC3_disc1|+	MCF-7;POLR2A,SUM185;JARID1B					5	AC016773.1,FAM53A,FGFR3,RP11-1398P2.1,TACC3,TMEM129			TACC3	TACC3|22534	INTRON	TMEM129:MCF7:ChIA-PET,,,LETM1:MCF7:ChIA-PET,,,TACC3:MCF7:PreSTIGE,,,FGFR3:MCF7:ChIA-PET
http://genome.ucsc.edu/cgi-bin/hgTracks?hgS_doOtherUser=submit&hgS_otherUserName=jmbeesley&hgS_otherUserSessionName=bcac_tp53_interaction_2016%2D05%2D10&position=chr4:1216693-2216693	browser	rs2854915	4	1721654	rs798755	0.2	Pbx3_disc2|+,Pbx3_disc3|+	MCF_10A;POLR2A,MCF-7;POLR2A	BRST.HMEC;H3K4me1,BRST.HMEC;H3K4me3,BRST.MYOEP;H3K4me1,BRST.MYOEP;H3K4me3,BRST.MYOEP;H3K9ac,BRST.vHMEC;H3K4me1,BRST.vHMEC;H3K4me2,BRST.vHMEC;H3K4me3,BRST.vHMEC;H3K9ac,fibroblast_of_mammary_gland;H3K4me3,HCC2157;H3K4me2,HCC2157;H3K4me3,mammary_epithelial_cell;H3K4me1,mammary_epithelial_cell;H3K4me2,mammary_epithelial_cell;H3K4me3,MCF-7;H3K27ac,MCF-7;H3K4me1,MCF-7;H3K4me2,MCF-7;H3K4me3,MDA-MB-231;H…		BRST.HMEC;Promoter,BRST.MYOEP;Promoter,BRST.vHMEC;Promoter,MCF-7;Promoter	T47D;dnase	4	-,AC016773.1,FAM53A,FGFR3,RP11-572O17.1,SLBP,TACC3,TMEM129			TMEM129	TMEM129|1430	2kbUPSTREAM,INTRON	LETM1:MCF7:ChIA-PET,,,TACC3:MCF7:ChIA-PET,PreSTIGE,,,TMEM129:MCF7:ChIA-PET,,,FGFR3:MCF7:ChIA-PET,,,RN7SL671P:MCF7:ChIA-PET,,,Y_RNA:MCF7:ChIA-PET,,,FAM53A:MCF7:ChIA-PET,,,WHSC1:MCF7:ChIA-PET
http://genome.ucsc.edu/cgi-bin/hgTracks?hgS_doOtherUser=submit&hgS_otherUserName=jmbeesley&hgS_otherUserSessionName=bcac_tp53_interaction_2016%2D05%2D10&position=chr4:1258949-2258949	browser	rs2854918	4	1716693	rs798755	0.42	Evi-1_4|-,Foxa_known4|-,HNF1_4|-,HP1-site-factor|-,Hmbox1|-,Mef2_disc1|-,THAP1_disc1|+,YY1_disc1|+	MCF_10A;POLR2A,MCF-7;ERbeta,MCF-7;POLR2A	HCC2157;H3K4me2,mammary_epithelial_cell;H3K4me1,mammary_epithelial_cell;H3K4me2,mammary_epithelial_cell;H3K4me3,MCF-7;H3K4me1,MCF-7;H3K4me2,MCF-7;H3K4me3	BRST.vHMEC;Enhancer	MCF-7;Promoter	T47D;dnase	1f	AC016773.1,FAM53A,TMEM129				SLBP|2224	INTERGENIC	Y_RNA:MCF7:ChIA-PET,,,SLBP:MCF7:ChIA-PET,,,FGFR3:MCF7:ChIA-PET,,,FAM53A:MCF7:ChIA-PET,,,RP11-572O17.1:MCF7:ChIA-PET
http://genome.ucsc.edu/cgi-bin/hgTracks?hgS_doOtherUser=submit&hgS_otherUserName=jmbeesley&hgS_otherUserSessionName=bcac_tp53_interaction_2016%2D05%2D10&position=chr4:1257559-2257559	browser	rs28699509	4	1758949	rs798755	0.91	Znf143_disc3|+			MCF-7;Enhancer			5	AC016773.1,FAM53A,FGFR3,RP11-1398P2.1,TACC3,TMEM129				TACC3|35732	INTERGENIC
http://genome.ucsc.edu/cgi-bin/hgTracks?hgS_doOtherUser=submit&hgS_otherUserName=jmbeesley&hgS_otherUserSessionName=bcac_tp53_interaction_2016%2D05%2D10&position=chr4:1225651-2225651	browser	rs2896518	4	1757559	rs798755	0.9	NF-I_2|-,TLX1::NFIC|-,ZBTB33_disc3|+	MCF-7;ER,MCF-7;ERalpha,MCF-7;ERbeta,SUM185;JARID1B,T47D;HIF1alpha		BRST.HMEC;Enhancer,BRST.MYOEP;Enhancer,BRST.vHMEC;Enhancer,MCF-7;Enhancer			2b	AC016773.1,FAM53A,FGFR3,RP11-1398P2.1,TACC3,TMEM129				TACC3|34342	INTERGENIC	FGFR3:MCF7:ChIA-PET
http://genome.ucsc.edu/cgi-bin/hgTracks?hgS_doOtherUser=submit&hgS_otherUserName=jmbeesley&hgS_otherUserSessionName=bcac_tp53_interaction_2016%2D05%2D10&position=chr4:1223279-2223279	browser	rs3099555	4	1725651	rs798755	1		MCF-7;ERbeta,MCF-7;RIP140	BRST.HMEC;H3K4me1,fibroblast_of_mammary_gland;H3K4me3,mammary_epithelial_cell;H3K4me1,mammary_epithelial_cell;H3K4me2,mammary_epithelial_cell;H3K4me3,MCF-7;H3K4me1,MDA-MB-231;H3K27ac,MDA-MB-231;H3K4me1				1f	-,AC016773.1,FAM53A,FGFR3,SLBP,TACC3,TMEM129	AC016773.1		TACC3	TACC3|2434	INTRON	FAM53A:MCF7:ChIA-PET,,,Y_RNA:MCF7:ChIA-PET,,,TMEM129:MCF7:ChIA-PET,,,TACC3:MCF7:ChIA-PET
http://genome.ucsc.edu/cgi-bin/hgTracks?hgS_doOtherUser=submit&hgS_otherUserName=jmbeesley&hgS_otherUserSessionName=bcac_tp53_interaction_2016%2D05%2D10&position=chr4:1223265-2223265	browser	rs3134865	4	1723279	rs798755	0.98	Pbx3_disc3|+,SZF1-1|+	MCF_10A;E2F4,MCF_10A;POLR2A,MCF-7;ELF1,MCF-7;ER,MCF-7;ERbeta,MCF-7;FOXM1,MCF-7;GABPA,MCF-7;HA-E2F1,MCF-7;JARID1B,MCF-7;MAX,MCF-7;MYC,MCF-7;POLR2A,MCF-7;RIP140,MCF-7;SIN3A,MCF-7;SPDEF,MDA231;JARID1B,MDA-MB-231;FOXM1,MDA-MB-453;AR,MDA-MB-453;MYC,SUM185;JARID1B,T47D;HIF1alpha,T47D;HIF1beta,T47D;JARID1B	BRST.HMEC;H3K4me3,BRST.MYOEP;H3K4me3,BRST.MYOEP;H3K9ac,BRST.vHMEC;H3K27ac,BRST.vHMEC;H3K4me2,BRST.vHMEC;H3K4me3,BRST.vHMEC;H3K9ac,fibroblast_of_mammary_gland;H3K4me3,HCC2157;H3K4me3,mammary_epithelial_cell;H3K27ac,mammary_epithelial_cell;H3K4me1,mammary_epithelial_cell;H3K4me2,mammary_epithelial_cell;H3K4me3,MCF-7;H3K27ac,MCF-7;H3K4me2,MCF-7;H3K4me3,MDA-MB-231;H3K27ac,MDA-MB-231;H3K4me3,SUM159;H3…		BRST.HMEC;Promoter,BRST.MYOEP;Promoter,BRST.vHMEC;Promoter,MCF-7;Promoter	BRST.HMEC;dnase	4	AC016773.1,FAM53A,FGFR3,TACC3,TMEM129	AC016773.1		TACC3	TACC3|62	2kbUPSTREAM,5UTR,EXON	TACC3:HCC1954:IM-PET,,,TACC3:HMEC:IM-PET,,,Y_RNA:MCF7:ChIA-PET,,,WHSC1:MCF7:ChIA-PET,,,SLBP:HMEC:IM-PET,,,RN7SL671P:MCF7:ChIA-PET,,,LETM1:MCF7:ChIA-PET,,,TACC3:MCF7:ChIA-PET,,,NELFA:HMEC:IM-PET,,,TMEM129:MCF7:ChIA-PET,,,FAM53A:MCF7:ChIA-PET,,,WHSC1:HMEC:IM-PET,,,SLBP:HCC1954:IM-PET
http://genome.ucsc.edu/cgi-bin/hgTracks?hgS_doOtherUser=submit&hgS_otherUserName=jmbeesley&hgS_otherUserSessionName=bcac_tp53_interaction_2016%2D05%2D10&position=chr4:1185979-2185979	browser	rs3134866	4	1723265	rs798755	0.97	BCL_disc10|+,ELF1_disc2|+,ETF|+,Egr-1_disc1|+,Pax-5_known2|-,TATA_disc10|+,YY1_disc3|+,YY1_disc4|+	MCF_10A;E2F4,MCF_10A;POLR2A,MCF-7;ELF1,MCF-7;ER,MCF-7;ERbeta,MCF-7;FOXM1,MCF-7;GABPA,MCF-7;HA-E2F1,MCF-7;JARID1B,MCF-7;MAX,MCF-7;MYC,MCF-7;POLR2A,MCF-7;RIP140,MCF-7;SIN3A,MCF-7;SPDEF,MDA231;JARID1B,MDA-MB-231;FOXM1,MDA-MB-453;AR,MDA-MB-453;MYC,SUM185;JARID1B,T47D;HIF1alpha,T47D;HIF1beta,T47D;JARID1B	BRST.HMEC;H3K4me3,BRST.MYOEP;H3K4me3,BRST.MYOEP;H3K9ac,BRST.vHMEC;H3K27ac,BRST.vHMEC;H3K4me2,BRST.vHMEC;H3K4me3,BRST.vHMEC;H3K9ac,fibroblast_of_mammary_gland;H3K4me3,mammary_epithelial_cell;H3K27ac,mammary_epithelial_cell;H3K4me1,mammary_epithelial_cell;H3K4me2,mammary_epithelial_cell;H3K4me3,MCF-7;H3K27ac,MCF-7;H3K4me2,MCF-7;H3K4me3,MDA-MB-231;H3K27ac,MDA-MB-231;H3K4me3,SUM159;H3K4me2,SUM159;H3K…		BRST.HMEC;Promoter,BRST.MYOEP;Promoter,BRST.vHMEC;Promoter,MCF-7;Promoter	BRST.HMEC;dnase,BRST.vHMEC;dnase	4	AC016773.1,FAM53A,FGFR3,TACC3,TMEM129			TACC3	TACC3|48	2kbUPSTREAM,5UTR,EXON	TACC3:HCC1954:IM-PET,,,Y_RNA:MCF7:ChIA-PET,,,RN7SL671P:MCF7:ChIA-PET,,,WHSC1:MCF7:ChIA-PET,,,LETM1:MCF7:ChIA-PET,,,TACC3:MCF7:ChIA-PET,,,NELFA:HMEC:IM-PET,,,FAM53A:MCF7:ChIA-PET,,,WHSC1:HMEC:IM-PET,,,TMEM129:MCF7:ChIA-PET,,,TACC3:HMEC:IM-PET,,,SLBP:HMEC:IM-PET,,,SLBP:HCC1954:IM-PET
http://genome.ucsc.edu/cgi-bin/hgTracks?hgS_doOtherUser=submit&hgS_otherUserName=jmbeesley&hgS_otherUserSessionName=bcac_tp53_interaction_2016%2D05%2D10&position=chr4:1176789-2176789	browser	rs3134867	4	1685979	rs798755	0.7	AP-1_disc10|+,AP-2_known1|+,AP-2_known3|+,BCL_disc10|+,BCL_disc8|+,BHLHE40_disc2|+,CCNT2_disc2|+,CHD2_disc3|+,CTCF_disc5|+,CTCF_disc8|+,CTCF_disc9|+,CTCF_known1|+,Egr-1_disc1|+,Egr-1_known2|+,Egr-1_known5|+,Ets_disc9|+,Glis2|+,HEY1_disc2|+,Irf_disc4|+,MAZR|+,NRSF_disc5|-,Nrf1_disc3|+,Pou2f2_disc2|+,Rad21_disc6|+,SP1_disc3|+,SP1_known1|+,SP1_known2|+,Sin3Ak-20_disc6|+,Sp4|+,TATA_disc4|+,UF1H3BETA|…	mammary_epithelial_cell;CTCF,MCF_10A;E2F4,MCF_10A;MYC,MCF_10A;POLR2A,MCF-7;ER,MCF-7;ERbeta,MCF-7;HA-E2F1,MCF-7;JARID1B,MCF-7;MAX,MCF-7;MYC,MCF-7;POLR2A,MCF-7;SPDEF,MDA231;JARID1B,MDA-MB-231;FOXM1,MDA-MB-453;MYC,SUM185;JARID1B,T47D;HIF1alpha,T47D;HIF1beta,T47D;JARID1B,T47D;NRF1	BRST.HMEC;H3K4me3,BRST.MYOEP;H3K4me3,BRST.MYOEP;H3K9ac,BRST.vHMEC;H3K4me2,BRST.vHMEC;H3K4me3,fibroblast_of_mammary_gland;H3K4me3,mammary_epithelial_cell;H3K4me2,mammary_epithelial_cell;H3K4me3,MCF-7;H3K27ac,MCF-7;H3K4me1,MCF-7;H3K4me2,MCF-7;H3K4me3,MDA-MB-231;H3K27ac,MDA-MB-231;H3K4me3,SUM159;H3K4me2,SUM159;H3K4me3		BRST.HMEC;Promoter,BRST.MYOEP;Promoter,BRST.vHMEC;Promoter,MCF-7;Promoter	BRST.HMEC;dnase,BRST.vHMEC;dnase	1f	AC016773.1,FAM53A,FGFR3,RP11-1398P2.1,TACC3,TMEM129			FAM53A	FAM53A|61	2kbUPSTREAM,5UTR,EXON	FGFR3:MCF7:ChIA-PET,,,SLBP:HMEC:IM-PET,,,NELFA:MCF7:ChIA-PET,,,RP11-572O17.1:MCF7:ChIA-PET,,,TMEM129:MCF7:ChIA-PET,,,Y_RNA:MCF7:ChIA-PET,,,SLBP:MCF7:ChIA-PET,,,SLBP:HCC1954:IM-PET,,,FAM53A:MCF7:ChIA-PET,,,TACC3:MCF7:ChIA-PET
http://genome.ucsc.edu/cgi-bin/hgTracks?hgS_doOtherUser=submit&hgS_otherUserName=jmbeesley&hgS_otherUserSessionName=bcac_tp53_interaction_2016%2D05%2D10&position=chr4:1262306-2262306	browser	rs34106809	4	1676789	rs798755	0.28	Hdx|+,MZF1::1-4_2|+						5	FAM53A,TACC3			FAM53A	FAM53A|8929	INTRON	FAM53A:MCF7:ChIA-PET,,,Y_RNA:MCF7:ChIA-PET
http://genome.ucsc.edu/cgi-bin/hgTracks?hgS_doOtherUser=submit&hgS_otherUserName=jmbeesley&hgS_otherUserSessionName=bcac_tp53_interaction_2016%2D05%2D10&position=chr4:1235243-2235243	browser	rs34732572	4	1762306	rs798755	0.85	CDP_6|-,Duxl|-,Foxa_disc3|-,Gfi1_2|+,VDR_2|-	MCF-7;ER,MCF-7;ERbeta		BRST.HMEC;Enhancer,BRST.MYOEP;Enhancer,BRST.vHMEC;Enhancer		HMEC;dnase		AC016773.1,FAM53A,FGFR3,RP11-1398P2.1,TACC3,TMEM129				FGFR3|32732	INTERGENIC	WHSC1:MCF7:ChIA-PET,,,RN7SL671P:MCF7:ChIA-PET,,,FGFR3:MCF7:ChIA-PET
http://genome.ucsc.edu/cgi-bin/hgTracks?hgS_doOtherUser=submit&hgS_otherUserName=jmbeesley&hgS_otherUserSessionName=bcac_tp53_interaction_2016%2D05%2D10&position=chr4:1196103-2196103	browser	rs34974184	4	1735243	rs798755	0.98	AIRE_2|+,Zfp128|+		mammary_epithelial_cell;H3K4me1,MDA-MB-231;H3K4me1								TACC3	TACC3|12026	INTRON	TMEM129:MCF7:ChIA-PET,,,TACC3:MCF7:ChIA-PET
http://genome.ucsc.edu/cgi-bin/hgTracks?hgS_doOtherUser=submit&hgS_otherUserName=jmbeesley&hgS_otherUserSessionName=bcac_tp53_interaction_2016%2D05%2D10&position=chr4:1232573-2232573	browser	rs35313041	4	1696103	rs798755	0.26	CTCF_disc5|+,Mxi1_disc2|+,Myc_disc2|+,Myc_known3|+,Myc_known4|+,NRSF_disc9|-,Rad21_disc7|+						7	FAM53A,TACC3,TMEM129			SLBP	FAM53A|10062	INTRON	RP11-572O17.1:MCF7:ChIA-PET,,,SLBP:MCF7:ChIA-PET,,,TMEM129:MCF7:ChIA-PET,,,TACC3:MCF7:ChIA-PET
http://genome.ucsc.edu/cgi-bin/hgTracks?hgS_doOtherUser=submit&hgS_otherUserName=jmbeesley&hgS_otherUserSessionName=bcac_tp53_interaction_2016%2D05%2D10&position=chr4:1258760-2258760	browser	rs35436355	4	1732573	rs798755	0.93		MCF-7;SPDEF,MDA-MB-231;JUN	BRST.HMEC;H3K4me1,mammary_epithelial_cell;H3K4me1,MDA-MB-231;H3K27ac,MDA-MB-231;H3K4me1								TACC3	TACC3|9356	INTRON
http://genome.ucsc.edu/cgi-bin/hgTracks?hgS_doOtherUser=submit&hgS_otherUserName=jmbeesley&hgS_otherUserSessionName=bcac_tp53_interaction_2016%2D05%2D10&position=chr4:1237262-2237262	browser	rs36115165	4	1758760	rs798755	0.85	AP-1_disc10|+,AP-2_known3|+,BCL_disc8|+,NERF1a|+,PLAG1|-,SP2_disc2|-,SRF_disc2|+,YY1_disc4|+	MCF-7;ER						AC016773.1,FAM53A,FGFR3,RP11-1398P2.1,TACC3,TMEM129				TACC3|35543	INTERGENIC
http://genome.ucsc.edu/cgi-bin/hgTracks?hgS_doOtherUser=submit&hgS_otherUserName=jmbeesley&hgS_otherUserSessionName=bcac_tp53_interaction_2016%2D05%2D10&position=chr4:1248200-2248200	browser	rs3752749	4	1737262	rs798755	0.98	NRSF_known3|-,RXRA_disc2|-	MCF-7;SPDEF	mammary_epithelial_cell;H3K4me1				1f	-,AC016773.1,FAM53A,FGFR3,RP11-1398P2.1,SLBP,TACC3,TMEM129			TACC3	TACC3|14045	INTRON
http://genome.ucsc.edu/cgi-bin/hgTracks?hgS_doOtherUser=submit&hgS_otherUserName=jmbeesley&hgS_otherUserSessionName=bcac_tp53_interaction_2016%2D05%2D10&position=chr4:1262974-2262974	browser	rs4507432	4	1748200	rs798755	0.84	AP-1_disc10|+,ATF3_disc4|+,CHD2_disc3|+,E2F_disc7|+,Egr-1_disc6|+,Ets_disc9|+,Hic1_1|-,Irf_disc4|+,Klf7|-,NF-E2_disc3|-,NRSF_disc5|+,PU.1_disc3|-,Pax-5_disc5|+,SP1_known2|+,Sin3Ak-20_disc6|+,Sin3Ak-20_disc7|+,Sp4|-,YY1_disc5|-,Zfp161_2|+,Znf143_disc4|+	fibroblast_of_mammary_gland;CTCF,mammary_epithelial_cell;CTCF,MCF_10A;MYC,MCF-7;CTCF,MCF-7;ER,MCF-7;JARID1B,MCF-7;MAX,MCF-7;POLR2A,MCF-7;RAD21,MCF-7;SPDEF,MDA231;JARID1B,SUM159;CTCF,SUM159;JARID1B,SUM185;JARID1B,T47D;CTCF,T47D;HIF1alpha,T47D;JARID1B	BRST.MYOEP;H3K4me1,BRST.vHMEC;H3K4me1,mammary_epithelial_cell;H3K4me1	BRST.HMEC;Enhancer		BRST.HMEC;dnase	2b	AC016773.1,FAM53A,FGFR3,RP11-1398P2.1,TACC3				TACC3|24983	INTERGENIC	TACC3:MCF7:PreSTIGE
http://genome.ucsc.edu/cgi-bin/hgTracks?hgS_doOtherUser=submit&hgS_otherUserName=jmbeesley&hgS_otherUserSessionName=bcac_tp53_interaction_2016%2D05%2D10&position=chr4:1257555-2257555	browser	rs4533828	4	1762974	rs798755	0.35	AP-2_known1|-,Hic1_2|-,Myc_disc10|-,NRSF_disc9|-,Pax-5_known3|+,Rad21_disc10|+						5	AC016773.1,FAM53A,FGFR3				FGFR3|32064	INTERGENIC	WHSC1:MCF7:ChIA-PET,,,RN7SL671P:MCF7:ChIA-PET,,,FGFR3:MCF7:ChIA-PET
http://genome.ucsc.edu/cgi-bin/hgTracks?hgS_doOtherUser=submit&hgS_otherUserName=jmbeesley&hgS_otherUserSessionName=bcac_tp53_interaction_2016%2D05%2D10&position=chr4:1248069-2248069	browser	rs4535386	4	1757555	rs798755	0.87	EBF_disc2|-,NF-I_2|-,Smad4|+,TLX1::NFIC|-	MCF-7;ER,MCF-7;ERalpha,MCF-7;ERbeta,SUM185;JARID1B,T47D;HIF1alpha		BRST.HMEC;Enhancer,BRST.MYOEP;Enhancer,BRST.vHMEC;Enhancer,MCF-7;Enhancer			2b	AC016773.1,FAM53A,FGFR3,RP11-1398P2.1,TACC3,TMEM129				TACC3|34338	INTERGENIC	FGFR3:MCF7:ChIA-PET
http://genome.ucsc.edu/cgi-bin/hgTracks?hgS_doOtherUser=submit&hgS_otherUserName=jmbeesley&hgS_otherUserSessionName=bcac_tp53_interaction_2016%2D05%2D10&position=chr4:1257235-2257235	browser	rs4558926	4	1748069	rs798755	0.39	EBF_disc2|+,HNF4_disc1|-,HNF4_known1|-,NRSF_disc8|-,PPAR_3|-,RXRA_known6|-,Sin3Ak-20_disc7|-	fibroblast_of_mammary_gland;CTCF,mammary_epithelial_cell;CTCF,MCF-7;CTCF,MCF-7;ER,MCF-7;JARID1B,MCF-7;MAX,MCF-7;POLR2A,MCF-7;RAD21,MCF-7;SPDEF,MDA231;JARID1B,SUM159;CTCF,SUM185;JARID1B,T47D;CTCF,T47D;HIF1alpha,T47D;JARID1B	mammary_epithelial_cell;H3K4me1	BRST.HMEC;Enhancer		BRST.HMEC;dnase,HMEC;dnase,HMF;dnase,MCF-7;dnase,T47D;dnase	2b	AC016773.1,FAM53A,TMEM129				TACC3|24852	INTERGENIC	TACC3:MCF7:PreSTIGE
http://genome.ucsc.edu/cgi-bin/hgTracks?hgS_doOtherUser=submit&hgS_otherUserName=jmbeesley&hgS_otherUserSessionName=bcac_tp53_interaction_2016%2D05%2D10&position=chr4:1190642-2190642	browser	rs4600980	4	1757235	rs798755	0.88	AP-1_disc10|+,AP-2_disc2|-,AP-2_known1|-,AP-2_known3|+,AP-2_known6|-,ATF3_disc4|+,BCL_disc8|+,BHLHE40_disc2|+,EBF_disc2|-,HEY1_disc2|+,NRSF_known3|+,Pax-5_disc5|+,Rad21_disc8|-,TATA_disc10|+,YY1_disc4|+,ZBTB33_disc2|+,p300_disc9|-	MCF-7;ER,MCF-7;ERalpha,MCF-7;ERbeta,MCF-7;JARID1B,SUM185;JARID1B		MCF-7;Enhancer			2c	AC016773.1,FAM53A,FGFR3,RP11-1398P2.1,TACC3,TMEM129				TACC3|34018	INTERGENIC	FGFR3:MCF7:ChIA-PET
http://genome.ucsc.edu/cgi-bin/hgTracks?hgS_doOtherUser=submit&hgS_otherUserName=jmbeesley&hgS_otherUserSessionName=bcac_tp53_interaction_2016%2D05%2D10&position=chr4:1242400-2242400	browser	rs4865462	4	1690642	rs798755	0.25	E2A_3|-,E2A_5|-,Myf_3|-,Sin3Ak-20_disc5|-,TCF12_disc1|+,TCF12_disc3|-,ZEB1_disc1|+,ZEB1_known3|-						6	FAM53A,TACC3,TMEM129				FAM53A|4601	INTERGENIC	Y_RNA:MCF7:ChIA-PET,,,FAM53A:MCF7:ChIA-PET
http://genome.ucsc.edu/cgi-bin/hgTracks?hgS_doOtherUser=submit&hgS_otherUserName=jmbeesley&hgS_otherUserSessionName=bcac_tp53_interaction_2016%2D05%2D10&position=chr4:1245500-2245500	browser	rs4865463	4	1742400	rs798755	0.94		MCF-7;SPDEF	mammary_epithelial_cell;H3K4me1				1f	-,AC016773.1,FAM53A,FGFR3,RP11-1398P2.1,SLBP,TACC3,TMEM129	AC016773.1		TACC3	TACC3|19183	INTRON
http://genome.ucsc.edu/cgi-bin/hgTracks?hgS_doOtherUser=submit&hgS_otherUserName=jmbeesley&hgS_otherUserSessionName=bcac_tp53_interaction_2016%2D05%2D10&position=chr4:1235930-2235930	browser	rs4865467	4	1745500	rs798755	0.94	BDP1_disc1|-	MCF-7;POLR2A					5	AC016773.1,FAM53A,FGFR3,TACC3,TMEM129			TACC3	TACC3|22283	INTRON	FGFR3:MCF7:ChIA-PET,,,TMEM129:MCF7:ChIA-PET,,,LETM1:MCF7:ChIA-PET,,,TACC3:MCF7:PreSTIGE
http://genome.ucsc.edu/cgi-bin/hgTracks?hgS_doOtherUser=submit&hgS_otherUserName=jmbeesley&hgS_otherUserSessionName=bcac_tp53_interaction_2016%2D05%2D10&position=chr4:1263255-2263255	browser	rs55895920	4	1735930	rs798755	0.96	Foxa_known4|+,Foxo_2|+,HDAC2_disc6|+,NF-I_1|-,STAT_known11|+		mammary_epithelial_cell;H3K4me1				6	AC016773.1,FAM53A,FGFR3,RP11-1398P2.1,TACC3,TMEM129			TACC3	TACC3|12713	INTRON	TMEM129:MCF7:ChIA-PET,,,TACC3:MCF7:ChIA-PET
http://genome.ucsc.edu/cgi-bin/hgTracks?hgS_doOtherUser=submit&hgS_otherUserName=jmbeesley&hgS_otherUserSessionName=bcac_tp53_interaction_2016%2D05%2D10&position=chr4:1263393-2263393	browser	rs56914898	4	1763255	rs798755	0.35	GLI|-,GR_disc6|-,PLAG1|+,RREB-1_2|+,SP1_known1|-,SREBP_known2|+,VDR_4|-					HMEC;dnase	5	AC016773.1,FAM53A,FGFR3,TACC3				FGFR3|31783	INTERGENIC	WHSC1:MCF7:ChIA-PET,,,RN7SL671P:MCF7:ChIA-PET
http://genome.ucsc.edu/cgi-bin/hgTracks?hgS_doOtherUser=submit&hgS_otherUserName=jmbeesley&hgS_otherUserSessionName=bcac_tp53_interaction_2016%2D05%2D10&position=chr4:1263277-2263277	browser	rs57840661	4	1763393	rs798755	0.57	AP-4_2|-,AP-4_3|-,LBP-1_2|-,NRSF_disc4|-,Smad3_1|+,TAL1_known1|-,TCF12_known1|-						5	AC016773.1,FAM53A,FGFR3,TACC3,TMEM129				FGFR3|31645	INTERGENIC	RN7SL671P:MCF7:ChIA-PET,,,WHSC1:MCF7:ChIA-PET
http://genome.ucsc.edu/cgi-bin/hgTracks?hgS_doOtherUser=submit&hgS_otherUserName=jmbeesley&hgS_otherUserSessionName=bcac_tp53_interaction_2016%2D05%2D10&position=chr4:1263318-2263318	browser	rs58733985	4	1763277	rs798755	0.45	GR_disc6|-,GR_known5|-,Pou2f2_disc2|+,RREB-1_2|+,SP1_known1|-,SREBP_known2|-,VDR_2|-					HMEC;dnase	5	AC016773.1,FAM53A,FGFR3,RP11-1398P2.1,TACC3,TMEM129				FGFR3|31761	INTERGENIC	RN7SL671P:MCF7:ChIA-PET,,,WHSC1:MCF7:ChIA-PET
http://genome.ucsc.edu/cgi-bin/hgTracks?hgS_doOtherUser=submit&hgS_otherUserName=jmbeesley&hgS_otherUserSessionName=bcac_tp53_interaction_2016%2D05%2D10&position=chr4:1285791-2285791	browser	rs59163323	4	1763318	rs798755	0.8						HMEC;dnase	5	AC016773.1,FAM53A,FGFR3,TACC3,TMEM129				FGFR3|31720	INTERGENIC	RN7SL671P:MCF7:ChIA-PET,,,WHSC1:MCF7:ChIA-PET
http://genome.ucsc.edu/cgi-bin/hgTracks?hgS_doOtherUser=submit&hgS_otherUserName=jmbeesley&hgS_otherUserSessionName=bcac_tp53_interaction_2016%2D05%2D10&position=chr4:1224789-2224789	browser	rs61407096	4	1785791	rs798755	0.22	Hoxb3|-,Nanog_known1|-	MCF-7;ER,MCF-7;ERbeta,MCF-7;RIP140,MCF-7;TOP2B	MCF-7;H3K4me1,MCF-7;H3K4me2	BRST.HMEC;Enhancer,BRST.vHMEC;Enhancer,MCF-7;Enhancer			5	FGFR3,TACC3				FGFR3|9247	INTERGENIC	WHSC1:MCF7:PreSTIGE,,,TACC3:MCF7:PreSTIGE,,,LETM1:MCF7:PreSTIGE
http://genome.ucsc.edu/cgi-bin/hgTracks?hgS_doOtherUser=submit&hgS_otherUserName=jmbeesley&hgS_otherUserSessionName=bcac_tp53_interaction_2016%2D05%2D10&position=chr4:1285592-2285592	browser	rs62285103	4	1724789	rs798755	0.4	E2F_disc4|-,Foxa_known2|+,NF-Y_disc1|-,NF-Y_known1|-,SP1_disc1|+	fibroblast_of_mammary_gland;CTCF,MCF_10A;E2F4,MCF-7;CTCF,T47D;HIF1alpha	BRST.HMEC;H3K4me1,BRST.MYOEP;H3K9ac,BRST.vHMEC;H3K4me1,BRST.vHMEC;H3K4me2,BRST.vHMEC;H3K4me3,fibroblast_of_mammary_gland;H3K4me3,HCC2157;H3K4me2,mammary_epithelial_cell;H3K4me1,mammary_epithelial_cell;H3K4me2,mammary_epithelial_cell;H3K4me3,MCF-7;H3K27ac,MCF-7;H3K4me1,MCF-7;H3K4me2,MCF-7;H3K4me3,MDA-MB-231;H3K27ac,MDA-MB-231;H3K4me1,MDA-MB-231;H3K4me3,SUM159;H3K4me2	MCF-7;Enhancer	BRST.HMEC;Promoter,BRST.MYOEP;Promoter		2b	AC016773.1,FAM53A,FGFR3,TACC3			TACC3	TACC3|1572	2kbUPSTREAM,INTRON	LETM1:MCF7:ChIA-PET,,,TACC3:MCF7:ChIA-PET,,,TMEM129:MCF7:ChIA-PET
http://genome.ucsc.edu/cgi-bin/hgTracks?hgS_doOtherUser=submit&hgS_otherUserName=jmbeesley&hgS_otherUserSessionName=bcac_tp53_interaction_2016%2D05%2D10&position=chr4:1258083-2258083	browser	rs62285146	4	1785592	rs798755	0.22	AP-2rep|+,VDR_3|+	MCF-7;ER,MCF-7;ERbeta,MCF-7;RIP140,MCF-7;TOP2B	MCF-7;H3K4me1,MCF-7;H3K4me2	BRST.HMEC;Enhancer,BRST.vHMEC;Enhancer,MCF-7;Enhancer			5	FGFR3,TACC3				FGFR3|9446	INTERGENIC	WHSC1:MCF7:PreSTIGE,,,LETM1:MCF7:PreSTIGE,,,TACC3:MCF7:PreSTIGE
http://genome.ucsc.edu/cgi-bin/hgTracks?hgS_doOtherUser=submit&hgS_otherUserName=jmbeesley&hgS_otherUserSessionName=bcac_tp53_interaction_2016%2D05%2D10&position=chr4:1258087-2258087	browser	rs6835540	4	1758083	rs798755	0.86	TR4_disc3|-			MCF-7;Enhancer			4	AC016773.1,FAM53A,FGFR3,RP11-1398P2.1,TACC3,TMEM129				TACC3|34866	INTERGENIC
http://genome.ucsc.edu/cgi-bin/hgTracks?hgS_doOtherUser=submit&hgS_otherUserName=jmbeesley&hgS_otherUserSessionName=bcac_tp53_interaction_2016%2D05%2D10&position=chr4:1216605-2216605	browser	rs6851211	4	1758087	rs798755	0.87	p300_disc9|+			MCF-7;Enhancer			4	AC016773.1,FAM53A,FGFR3,RP11-1398P2.1,TACC3,TMEM129				TACC3|34870	INTERGENIC
http://genome.ucsc.edu/cgi-bin/hgTracks?hgS_doOtherUser=submit&hgS_otherUserName=jmbeesley&hgS_otherUserSessionName=bcac_tp53_interaction_2016%2D05%2D10&position=chr4:1262287-2262287	browser	rs71167752	4	1716605	rs798755	0.39		MCF_10A;MYC,MCF_10A;POLR2A,MCF-7;ERbeta,MCF-7;POLR2A,T47D;FOXA1	BRST.HMEC;H3K4me1,HCC2157;H3K4me2,mammary_epithelial_cell;H3K4me1,mammary_epithelial_cell;H3K4me2,mammary_epithelial_cell;H3K4me3,MCF-7;H3K4me1,MCF-7;H3K4me2,MCF-7;H3K4me3	BRST.vHMEC;Enhancer	MCF-7;Promoter	MCF-7;dnase,T47D;dnase						SLBP|2136	INTERGENIC	Y_RNA:MCF7:ChIA-PET,,,FAM53A:MCF7:ChIA-PET,,,FGFR3:MCF7:ChIA-PET,,,RP11-572O17.1:MCF7:ChIA-PET,,,SLBP:MCF7:ChIA-PET
http://genome.ucsc.edu/cgi-bin/hgTracks?hgS_doOtherUser=submit&hgS_otherUserName=jmbeesley&hgS_otherUserSessionName=bcac_tp53_interaction_2016%2D05%2D10&position=chr4:1255074-2255074	browser	rs732754	4	1762287	rs798755	0.85	LBP-1_3|-	MCF-7;ER,MCF-7;ERbeta,MCF-7;SPDEF		BRST.HMEC;Enhancer,BRST.MYOEP;Enhancer,BRST.vHMEC;Enhancer		HMEC;dnase	5	-,AC016773.1,FAM53A,FGFR3,RP11-1398P2.1,SLBP,TACC3,TMEM129				FGFR3|32751	INTERGENIC	WHSC1:MCF7:ChIA-PET,,,RN7SL671P:MCF7:ChIA-PET,,,FGFR3:MCF7:ChIA-PET
http://genome.ucsc.edu/cgi-bin/hgTracks?hgS_doOtherUser=submit&hgS_otherUserName=jmbeesley&hgS_otherUserSessionName=bcac_tp53_interaction_2016%2D05%2D10&position=chr4:1238050-2238050	browser	rs744658	4	1755074	rs798755	0.88	BCL_disc9|-,CTCF_disc10|+,Gcm1|-,NRSF_disc9|+	SUM185;JARID1B	mammary_epithelial_cell;H3K4me1	BRST.HMEC;Enhancer,BRST.MYOEP;Enhancer,BRST.vHMEC;Enhancer,MCF-7;Enhancer			4	-,AC016773.1,FAM53A,FGFR3,RP11-1398P2.1,SLBP,TACC3,TMEM129				TACC3|31857	INTERGENIC	FGFR3:MCF7:ChIA-PET
http://genome.ucsc.edu/cgi-bin/hgTracks?hgS_doOtherUser=submit&hgS_otherUserName=jmbeesley&hgS_otherUserSessionName=bcac_tp53_interaction_2016%2D05%2D10&position=chr4:1243343-2243343	browser	rs7662657	4	1738050	rs798755	0.96	Maf_known1|+,NF-E2_disc4|+,STAT_known5|-		mammary_epithelial_cell;H3K4me1				6	AC016773.1,FAM53A,FGFR3,TACC3,TMEM129	AC016773.1		TACC3	TACC3|14833	INTRON
http://genome.ucsc.edu/cgi-bin/hgTracks?hgS_doOtherUser=submit&hgS_otherUserName=jmbeesley&hgS_otherUserSessionName=bcac_tp53_interaction_2016%2D05%2D10&position=chr4:1286624-2286624	browser	rs7682402	4	1743343	rs798755	0.94	Nanog_disc3|-,Pax-5_disc4|+,Sin3Ak-20_disc5|-,TCF12_disc5|-						5	AC016773.1,FAM53A,FGFR3,RP11-1398P2.1,TACC3,TMEM129			TACC3	TACC3|20126	INTRON	TMEM129:MCF7:ChIA-PET,,,TACC3:MCF7:ChIA-PET
http://genome.ucsc.edu/cgi-bin/hgTracks?hgS_doOtherUser=submit&hgS_otherUserName=jmbeesley&hgS_otherUserSessionName=bcac_tp53_interaction_2016%2D05%2D10&position=chr4:1194185-2194185	browser	rs77914314	4	1786624	rs798755	0.24	CTCF_disc9|+,EBF_disc1|-,EBF_disc2|-,EBF_known1|-,Hic1_1|-,Hic1_2|-,Nanog_disc3|+,Rad21_disc5|+,Roaz_2|-,Sin3Ak-20_disc7|+,Zic_4|-	MCF-7;ERbeta,MCF-7;SPDEF	BRST.MYOEP;H3K4me1,BRST.MYOEP;H3K9ac,mammary_epithelial_cell;H3K4me1	BRST.HMEC;Enhancer,BRST.MYOEP;Enhancer,BRST.vHMEC;Enhancer			2b	FGFR3,TMEM129				FGFR3|8414	INTERGENIC	WHSC1:MCF7:PreSTIGE,,,TACC3:MCF7:PreSTIGE,,,LETM1:MCF7:PreSTIGE
http://genome.ucsc.edu/cgi-bin/hgTracks?hgS_doOtherUser=submit&hgS_otherUserName=jmbeesley&hgS_otherUserSessionName=bcac_tp53_interaction_2016%2D05%2D10&position=chr4:1198183-2198183	browser	rs798718	4	1694185	rs798755	0.96	GCM|-,RXRA_known7|+,YY1_known2|+						6	AC016773.1,FAM53A,FGFR3,TACC3,TMEM129				FAM53A|8144	INTERGENIC	RP11-572O17.1:MCF7:ChIA-PET,,,SLBP:MCF7:ChIA-PET
http://genome.ucsc.edu/cgi-bin/hgTracks?hgS_doOtherUser=submit&hgS_otherUserName=jmbeesley&hgS_otherUserSessionName=bcac_tp53_interaction_2016%2D05%2D10&position=chr4:1204643-2204643	browser	rs798719	4	1698183	rs798755	0.98	Arid5a|-,HP1-site-factor|-,Mef2_known5|-,TATA_known1|+						5	-,AC016773.1,FAM53A,FGFR3,RP11-1398P2.1,RP11-572O17.1,SLBP,TACC3,TMEM129	RP11-572O17.1		SLBP	FAM53A|12142	INTRON
http://genome.ucsc.edu/cgi-bin/hgTracks?hgS_doOtherUser=submit&hgS_otherUserName=jmbeesley&hgS_otherUserSessionName=bcac_tp53_interaction_2016%2D05%2D10&position=chr4:1185211-2185211	browser	rs798724	4	1704643	rs798755	0.98	Zfp691|-		mammary_epithelial_cell;H3K4me1				5	AC016773.1,FAM53A,FGFR3,TACC3,TMEM129			SLBP	SLBP|9825	INTRON	SLBP:MCF7:ChIA-PET,,,RP11-572O17.1:MCF7:ChIA-PET,,,TACC3:MCF7:ChIA-PET
http://genome.ucsc.edu/cgi-bin/hgTracks?hgS_doOtherUser=submit&hgS_otherUserName=jmbeesley&hgS_otherUserSessionName=bcac_tp53_interaction_2016%2D05%2D10&position=chr4:1185137-2185137	browser	rs798726	4	1685211	rs798755	0.87		fibroblast_of_mammary_gland;CTCF,MCF_10A;FOS,MCF_10A;MYC,MCF_10A;POLR2A,MCF-7;HA-E2F1,MDA-MB-231;FOXM1	BRST.HMEC;H3K4me1,BRST.MYOEP;H3K4me3,BRST.MYOEP;H3K9ac,BRST.vHMEC;H3K4me2,BRST.vHMEC;H3K4me3,fibroblast_of_mammary_gland;H3K4me3,mammary_epithelial_cell;H3K4me1,mammary_epithelial_cell;H3K4me2,mammary_epithelial_cell;H3K4me3,MCF-7;H3K27ac,MCF-7;H3K4me1,MCF-7;H3K4me2,MCF-7;H3K4me3,MDA-MB-231;H3K27ac,MDA-MB-231;H3K4me3,SUM159;H3K4me2		BRST.HMEC;Promoter,BRST.MYOEP;Promoter,BRST.vHMEC;Promoter,MCF-7;Promoter	BRST.HMEC;dnase,BRST.vHMEC;dnase,HMEC;dnase,HMF;dnase	1f	-,AC016773.1,FAM53A,FGFR3,RP11-1398P2.1,RP11-572O17.1,SLBP,TACC3,TMEM129	RP11-572O17.1		FAM53A	FAM53A|507	INTRON	TACC3:MCF7:ChIA-PET,,,RP11-572O17.1:MCF7:ChIA-PET,,,FAM53A:MCF7:ChIA-PET,,,SLBP:MCF7:ChIA-PET,,,FGFR3:MCF7:ChIA-PET,,,TMEM129:MCF7:ChIA-PET,,,NELFA:MCF7:ChIA-PET,,,SLBP:HCC1954:IM-PET,,,SLBP:HMEC:IM-PET,,,Y_RNA:MCF7:ChIA-PET
http://genome.ucsc.edu/cgi-bin/hgTracks?hgS_doOtherUser=submit&hgS_otherUserName=jmbeesley&hgS_otherUserSessionName=bcac_tp53_interaction_2016%2D05%2D10&position=chr4:1209462-2209462	browser	rs798727	4	1685137	rs798755	0.85	BCL_disc4|-,Evi-1_4|+,HDAC2_disc6|+,Irf_disc3|-,Irf_known10|-,Irf_known11|+,Irf_known5|-,Irf_known8|+,Irf_known9|-,Pax-5_disc3|-,RXRA_disc4|-,SRF_known5|+,Sox_13|+,Sox_6|+,TATA_disc7|-,p300_disc5|+	fibroblast_of_mammary_gland;CTCF,MCF_10A;FOS,MCF_10A;MYC,MCF_10A;POLR2A	BRST.MYOEP;H3K4me3,BRST.vHMEC;H3K4me1,BRST.vHMEC;H3K4me2,BRST.vHMEC;H3K4me3,fibroblast_of_mammary_gland;H3K4me3,mammary_epithelial_cell;H3K4me1,mammary_epithelial_cell;H3K4me2,mammary_epithelial_cell;H3K4me3,MCF-7;H3K4me1,MCF-7;H3K4me2,MCF-7;H3K4me3,MDA-MB-231;H3K27ac,MDA-MB-231;H3K4me3,SUM159;H3K4me2		BRST.HMEC;Promoter,BRST.MYOEP;Promoter,BRST.vHMEC;Promoter		1b	-,AC016773.1,FAM53A,FGFR3,SLBP,TACC3,TMEM129			FAM53A	FAM53A|581	INTRON	FGFR3:MCF7:ChIA-PET,,,SLBP:HMEC:IM-PET,,,TMEM129:MCF7:ChIA-PET,,,NELFA:MCF7:ChIA-PET,,,RP11-572O17.1:MCF7:ChIA-PET,,,SLBP:HCC1954:IM-PET,,,Y_RNA:MCF7:ChIA-PET,,,SLBP:MCF7:ChIA-PET,,,FAM53A:MCF7:ChIA-PET,,,TACC3:MCF7:ChIA-PET
http://genome.ucsc.edu/cgi-bin/hgTracks?hgS_doOtherUser=submit&hgS_otherUserName=jmbeesley&hgS_otherUserSessionName=bcac_tp53_interaction_2016%2D05%2D10&position=chr4:1212413-2212413	browser	rs798740	4	1709462	rs798755	0.95	p300_known1|-		mammary_epithelial_cell;H3K4me1,MCF-7;H3K4me1				7	AC016773.1,FAM53A,FGFR3,TACC3,TMEM129			SLBP	SLBP|5006	INTRON	RP11-572O17.1:MCF7:ChIA-PET,,,Y_RNA:MCF7:ChIA-PET,,,FAM53A:MCF7:ChIA-PET,,,SLBP:MCF7:ChIA-PET
http://genome.ucsc.edu/cgi-bin/hgTracks?hgS_doOtherUser=submit&hgS_otherUserName=jmbeesley&hgS_otherUserSessionName=bcac_tp53_interaction_2016%2D05%2D10&position=chr4:1214684-2214684	browser	rs798741	4	1712413	rs798755	0.98	Irf_known4|-,Nkx2_4|-,Nkx3_3|+,VDR_4|+		BRST.HMEC;H3K4me1,BRST.HMEC;H3K4me3,BRST.MYOEP;H3K4me1,BRST.vHMEC;H3K4me2,BRST.vHMEC;H3K4me3,fibroblast_of_mammary_gland;H3K4me3,mammary_epithelial_cell;H3K27ac,mammary_epithelial_cell;H3K4me1,mammary_epithelial_cell;H3K4me2,mammary_epithelial_cell;H3K4me3,MCF-7;H3K4me1,MCF-7;H3K4me2,MCF-7;H3K4me3,MDA-MB-231;H3K27ac,MDA-MB-231;H3K4me3		BRST.HMEC;Promoter,BRST.MYOEP;Promoter,BRST.vHMEC;Promoter,MCF-7;Promoter		1d	-,AC016773.1,FAM53A,FGFR3,SLBP,TACC3,TMEM129			SLBP	SLBP|2055	INTRON	FAM53A:MCF7:ChIA-PET,,,RP11-572O17.1:MCF7:ChIA-PET,,,Y_RNA:MCF7:ChIA-PET,,,SLBP:MCF7:ChIA-PET,,,FGFR3:MCF7:ChIA-PET
http://genome.ucsc.edu/cgi-bin/hgTracks?hgS_doOtherUser=submit&hgS_otherUserName=jmbeesley&hgS_otherUserSessionName=bcac_tp53_interaction_2016%2D05%2D10&position=chr4:1215578-2215578	browser	rs798744	4	1714684	rs798755	0.99	Myf_4|+,RFX5_known5|-	mammary_epithelial_cell;CTCF,MCF_10A;E2F4,MCF_10A;MYC,MCF_10A;POLR2A,MCF_10A;STAT3,MCF-7;ELF1,MCF-7;ER,MCF-7;ERbeta,MCF-7;FOXM1,MCF-7;GABPA,MCF-7;HA-E2F1,MCF-7;HDAC2,MCF-7;MAX,MCF-7;MYC,MCF-7;p300,MCF-7;POLR2A,MCF-7;SIN3A,MCF-7;SPDEF,MDA-MB-231;FOXM1,SUM185;JARID1B,T47D;EP300,T47D;HIF1alpha,T47D;HIF1beta	BRST.HMEC;H3K4me3,BRST.MYOEP;H3K4me3,BRST.MYOEP;H3K9ac,BRST.vHMEC;H3K27ac,BRST.vHMEC;H3K4me2,BRST.vHMEC;H3K4me3,BRST.vHMEC;H3K9ac,fibroblast_of_mammary_gland;H3K4me3,mammary_epithelial_cell;H3K27ac,mammary_epithelial_cell;H3K4me1,mammary_epithelial_cell;H3K4me2,mammary_epithelial_cell;H3K4me3,MCF-7;H3K27ac,MCF-7;H3K4me1,MCF-7;H3K4me2,MCF-7;H3K4me3,MDA-MB-231;H3K27ac,MDA-MB-231;H3K4me3,SUM159;H3K4…		BRST.HMEC;Promoter,BRST.MYOEP;Promoter,BRST.vHMEC;Promoter,MCF-7;Promoter	BRST.HMEC;dnase,BRST.vHMEC;dnase	1b	-,AC016773.1,FAM53A,FGFR3,RP11-1398P2.1,SLBP,TACC3,TMEM129				SLBP|215	2kbUPSTREAM,INTERGENIC	RP11-572O17.1:MCF7:ChIA-PET,,,TACC3:HMEC:IM-PET,,,TACC3:HCC1954:IM-PET,,,Y_RNA:MCF7:ChIA-PET,,,SLBP:MCF7:ChIA-PET,,,FGFR3:MCF7:ChIA-PET,,,FAM53A:MCF7:ChIA-PET
http://genome.ucsc.edu/cgi-bin/hgTracks?hgS_doOtherUser=submit&hgS_otherUserName=jmbeesley&hgS_otherUserSessionName=bcac_tp53_interaction_2016%2D05%2D10&position=chr4:1216770-2216770	browser	rs798746	4	1715578	rs798755	1	Zbtb3|+	MCF_10A;E2F4,MCF_10A;POLR2A,MCF-7;POLR2A	BRST.HMEC;H3K4me1,BRST.MYOEP;H3K4me1,BRST.vHMEC;H3K4me3,fibroblast_of_mammary_gland;H3K4me3,HCC2157;H3K4me3,mammary_epithelial_cell;H3K27ac,mammary_epithelial_cell;H3K4me1,mammary_epithelial_cell;H3K4me2,mammary_epithelial_cell;H3K4me3,MCF-7;H3K27ac,MCF-7;H3K4me1,MCF-7;H3K4me2,MCF-7;H3K4me3,MDA-MB-231;H3K27ac,MDA-MB-231;H3K4me3,SUM159;H3K4me2		BRST.HMEC;Promoter,BRST.MYOEP;Promoter,BRST.vHMEC;Promoter,MCF-7;Promoter		7	AC016773.1,FAM53A,FGFR3,RP11-1398P2.1,TACC3,TMEM129				SLBP|1109	2kbUPSTREAM,INTERGENIC	FGFR3:MCF7:ChIA-PET,,,SLBP:MCF7:ChIA-PET,,,RP11-572O17.1:MCF7:ChIA-PET,,,Y_RNA:MCF7:ChIA-PET,,,FAM53A:MCF7:ChIA-PET
http://genome.ucsc.edu/cgi-bin/hgTracks?hgS_doOtherUser=submit&hgS_otherUserName=jmbeesley&hgS_otherUserSessionName=bcac_tp53_interaction_2016%2D05%2D10&position=chr4:1217171-2217171	browser	rs798748	4	1716770	rs798755	0.45	ERalpha-a_known3|+,GATA_known8|-,SEF-1|+,Zbtb3|-	MCF_10A;POLR2A,MCF-7;ERbeta,MCF-7;POLR2A	HCC2157;H3K4me2,mammary_epithelial_cell;H3K4me1,mammary_epithelial_cell;H3K4me2,MCF-7;H3K4me1,MCF-7;H3K4me2,MCF-7;H3K4me3	BRST.vHMEC;Enhancer	MCF-7;Promoter		5	AC016773.1,FAM53A,TMEM129				SLBP|2301	INTERGENIC	FAM53A:MCF7:ChIA-PET,,,Y_RNA:MCF7:ChIA-PET,,,RP11-572O17.1:MCF7:ChIA-PET,,,SLBP:MCF7:ChIA-PET,,,FGFR3:MCF7:ChIA-PET
http://genome.ucsc.edu/cgi-bin/hgTracks?hgS_doOtherUser=submit&hgS_otherUserName=jmbeesley&hgS_otherUserSessionName=bcac_tp53_interaction_2016%2D05%2D10&position=chr4:1219572-2219572	browser	rs798750	4	1717171	rs798755	0.45	CTCF_disc9|-,DEC|-,HEN1_1|-	MCF_10A;POLR2A,MCF-7;ER,MCF-7;ERalpha,MCF-7;ERbeta,MCF-7;p300,MCF-7;POLR2A,MCF-7;RIP140,MCF-7;SPDEF,MCF-7;SRC3	BRST.MYOEP;H3K4me1,mammary_epithelial_cell;H3K4me1,MCF-7;H3K4me1,MCF-7;H3K4me2,MCF-7;H3K4me3	MCF-7;Enhancer			4	AC016773.1,FAM53A,TMEM129				SLBP|2702	INTERGENIC	Y_RNA:MCF7:ChIA-PET,,,RP11-572O17.1:MCF7:ChIA-PET,,,SLBP:MCF7:ChIA-PET,,,FAM53A:MCF7:ChIA-PET
http://genome.ucsc.edu/cgi-bin/hgTracks?hgS_doOtherUser=submit&hgS_otherUserName=jmbeesley&hgS_otherUserSessionName=bcac_tp53_interaction_2016%2D05%2D10&position=chr4:1220757-2220757	browser	rs798751	4	1719572	rs798755	1	ATF3_disc4|+,Hic1_1|+,Irf_disc4|+,SIRT6_disc1|-	MCF_10A;POLR2A,MCF-7;ER,MCF-7;ERbeta,MCF-7;PBX1,MCF-7;POLR2A,MCF-7;SPDEF	BRST.MYOEP;H3K4me1,mammary_epithelial_cell;H3K4me1,mammary_epithelial_cell;H3K4me3,MCF-7;H3K27ac,MCF-7;H3K4me1,MCF-7;H3K4me2	MCF-7;Enhancer			4	-,AC016773.1,FAM53A,FGFR3,RP11-1398P2.1,SLBP,TACC3,TMEM129	AC016773.1		TMEM129	TMEM129|3512	INTRON	TACC3:MCF7:PreSTIGE
http://genome.ucsc.edu/cgi-bin/hgTracks?hgS_doOtherUser=submit&hgS_otherUserName=jmbeesley&hgS_otherUserSessionName=bcac_tp53_interaction_2016%2D05%2D10&position=chr4:1220824-2220824	browser	rs798754	4	1720757	rs798755	1	BCL_disc5|+,Pax-5_disc3|-	MCF_10A;POLR2A,MCF-7;ERbeta,MCF-7;PBX1,MCF-7;POLR2A,MCF-7;SPDEF	BRST.MYOEP;H3K4me1,mammary_epithelial_cell;H3K4me1,mammary_epithelial_cell;H3K4me2,mammary_epithelial_cell;H3K4me3,MCF-7;H3K27ac,MCF-7;H3K4me1,MCF-7;H3K4me2,MCF-7;H3K4me3	MCF-7;Enhancer		T47D;dnase	1f	-,AC016773.1,FAM53A,FGFR3,SLBP,TACC3,TMEM129			TMEM129	TMEM129|2327	INTRON	WHSC1:MCF7:ChIA-PET,,,TACC3:MCF7:ChIA-PET,PreSTIGE,,,TMEM129:MCF7:ChIA-PET,,,FGFR3:MCF7:ChIA-PET,,,RN7SL671P:MCF7:ChIA-PET,,,FAM53A:MCF7:ChIA-PET,,,Y_RNA:MCF7:ChIA-PET
http://genome.ucsc.edu/cgi-bin/hgTracks?hgS_doOtherUser=submit&hgS_otherUserName=jmbeesley&hgS_otherUserSessionName=bcac_tp53_interaction_2016%2D05%2D10&position=chr4:1207447-2207447	browser	rs798755	4	1720824	rs798755	1	AP-2_disc2|+,p300_disc8|+,p300_disc9|-	MCF_10A;POLR2A,MCF-7;PBX1,MCF-7;POLR2A,MCF-7;SPDEF	BRST.MYOEP;H3K4me1,mammary_epithelial_cell;H3K4me1,mammary_epithelial_cell;H3K4me2,mammary_epithelial_cell;H3K4me3,MCF-7;H3K27ac,MCF-7;H3K4me1,MCF-7;H3K4me2,MCF-7;H3K4me3	MCF-7;Enhancer			5	-,AC016773.1,FAM53A,FGFR3,SLBP,TACC3,TMEM129			TMEM129	TMEM129|2260	INTRON	TMEM129:MCF7:ChIA-PET,,,FGFR3:MCF7:ChIA-PET,,,FAM53A:MCF7:ChIA-PET,,,RN7SL671P:MCF7:ChIA-PET,,,Y_RNA:MCF7:ChIA-PET,,,WHSC1:MCF7:ChIA-PET,,,TACC3:MCF7:ChIA-PET,PreSTIGE
http://genome.ucsc.edu/cgi-bin/hgTracks?hgS_doOtherUser=submit&hgS_otherUserName=jmbeesley&hgS_otherUserSessionName=bcac_tp53_interaction_2016%2D05%2D10&position=chr4:1230299-2230299	browser	rs798756	4	1707447	rs798755	0.98			mammary_epithelial_cell;H3K4me1,MCF-7;H3K4me1				6	-,AC016773.1,FAM53A,FGFR3,RP11-1398P2.1,RP11-572O17.1,SLBP,TACC3,TMEM129	RP11-572O17.1		SLBP	SLBP|7021	INTRON	RP11-572O17.1:MCF7:ChIA-PET,,,SLBP:MCF7:ChIA-PET
http://genome.ucsc.edu/cgi-bin/hgTracks?hgS_doOtherUser=submit&hgS_otherUserName=jmbeesley&hgS_otherUserSessionName=bcac_tp53_interaction_2016%2D05%2D10&position=chr4:1231150-2231150	browser	rs798759	4	1730299	rs798755	0.2	AP-1_disc10|+,E2F_disc3|+,Pou2f2_disc2|+,Sin3Ak-20_disc6|+	mammary_epithelial_cell;CTCF,MCF-7;GATA3,MCF-7;HA-E2F1,MCF-7;NR2F2,MCF-7;SPDEF	BRST.HMEC;H3K4me1,BRST.vHMEC;H3K4me1,mammary_epithelial_cell;H3K4me1,mammary_epithelial_cell;H3K4me2,mammary_epithelial_cell;H3K4me3,MCF-7;H3K27ac,MCF-7;H3K4me1,MCF-7;H3K4me2,MDA-MB-231;H3K27ac,MDA-MB-231;H3K4me1	MCF-7;Enhancer			4	-,AC016773.1,FAM53A,FGFR3,RP11-572O17.1,SLBP,TACC3,TMEM129			TACC3	TACC3|7082	EXON	SLBP:HCC1954:Hnisz,,,RP11-572O17.1:MCF7:ChIA-PET,,,TACC3:HMEC:IM-PET,,,TACC3:HCC1954:IM-PET,,,SLBP:MCF7:ChIA-PET,,,TACC3:MCF7:ChIA-PET,,,TMEM129:MCF7:ChIA-PET
http://genome.ucsc.edu/cgi-bin/hgTracks?hgS_doOtherUser=submit&hgS_otherUserName=jmbeesley&hgS_otherUserSessionName=bcac_tp53_interaction_2016%2D05%2D10&position=chr4:1231621-2231621	browser	rs798762	4	1731150	rs798755	1	Smad3_2|-,Smad_2|-,TCF12_disc6|+		BRST.vHMEC;H3K4me1,mammary_epithelial_cell;H3K4me1,mammary_epithelial_cell;H3K4me2,MCF-7;H3K4me1,MDA-MB-231;H3K27ac,MDA-MB-231;H3K4me1				5	AC016773.1,FAM53A,FGFR3,TACC3,TMEM129	AC016773.1		TACC3	TACC3|7933	INTRON	SLBP:MCF7:ChIA-PET,,,RP11-572O17.1:MCF7:ChIA-PET
http://genome.ucsc.edu/cgi-bin/hgTracks?hgS_doOtherUser=submit&hgS_otherUserName=jmbeesley&hgS_otherUserSessionName=bcac_tp53_interaction_2016%2D05%2D10&position=chr4:1231653-2231653	browser	rs798763	4	1731621	rs798755	0.45		fibroblast_of_mammary_gland;CTCF,mammary_epithelial_cell;CTCF,MCF_10A;E2F4,MCF_10A;FOS,MCF_10A;MYC,MCF_10A;STAT3,MCF-7;CTCF,MCF-7;RAD21,MCF-7;SPDEF,T47D;CTCF,T47D;HIF1alpha,T47D;JARID1B	mammary_epithelial_cell;H3K4me1,mammary_epithelial_cell;H3K4me2,MDA-MB-231;H3K27ac,MDA-MB-231;H3K4me1			BRST.HMEC;dnase,BRST.vHMEC;dnase,MCF-7;dnase,T47D;dnase	2b	-,AC016773.1,FAM53A,SLBP			TACC3	TACC3|8404	INTRON
http://genome.ucsc.edu/cgi-bin/hgTracks?hgS_doOtherUser=submit&hgS_otherUserName=jmbeesley&hgS_otherUserSessionName=bcac_tp53_interaction_2016%2D05%2D10&position=chr4:1233487-2233487	browser	rs798764	4	1731653	rs798755	1	BDP1_disc1|-,CTCF_disc1|+,CTCF_disc3|+,CTCF_disc5|+,CTCF_disc9|+,CTCF_known1|+,ERalpha-a_disc4|-,NRSF_disc8|-,RXRA_known5|-,Rad21_disc1|+,Rad21_disc2|+,Rad21_disc3|+,Rad21_disc8|+,SMC3_disc1|+	fibroblast_of_mammary_gland;CTCF,mammary_epithelial_cell;CTCF,MCF_10A;E2F4,MCF_10A;FOS,MCF_10A;MYC,MCF_10A;STAT3,MCF-7;CTCF,MCF-7;RAD21,MCF-7;SPDEF,T47D;CTCF,T47D;HIF1alpha,T47D;JARID1B	mammary_epithelial_cell;H3K4me1,mammary_epithelial_cell;H3K4me2,MDA-MB-231;H3K27ac,MDA-MB-231;H3K4me1			BRST.HMEC;dnase,BRST.vHMEC;dnase,MCF-7;dnase,T47D;dnase	1a	AC016773.1,FAM53A,FGFR3,RP11-1398P2.1,TACC3,TMEM129			TACC3	TACC3|8436	INTRON
http://genome.ucsc.edu/cgi-bin/hgTracks?hgS_doOtherUser=submit&hgS_otherUserName=jmbeesley&hgS_otherUserSessionName=bcac_tp53_interaction_2016%2D05%2D10&position=chr4:1234239-2234239	browser	rs798765	4	1733487	rs798755	0.87	LUN-1|-		BRST.HMEC;H3K4me1,mammary_epithelial_cell;H3K4me1,MDA-MB-231;H3K27ac,MDA-MB-231;H3K4me1				6	AC016773.1,FAM53A,FGFR3,TACC3,TMEM129	AC016773.1		TACC3	TACC3|10270	INTRON
http://genome.ucsc.edu/cgi-bin/hgTracks?hgS_doOtherUser=submit&hgS_otherUserName=jmbeesley&hgS_otherUserSessionName=bcac_tp53_interaction_2016%2D05%2D10&position=chr4:1189377-2189377	browser	rs798766	4	1734239	rs798755	0.98	CDP_5|-,Mef2_disc2|+,Pbx-1_4|-		mammary_epithelial_cell;H3K4me1,MDA-MB-231;H3K4me1				1f	-,AC016773.1,FAM53A,FGFR3,RP11-1398P2.1,SLBP,TACC3,TMEM129		Bladder_cancer,Urinary_bladder_cancer	TACC3	TACC3|11022	INTRON
http://genome.ucsc.edu/cgi-bin/hgTracks?hgS_doOtherUser=submit&hgS_otherUserName=jmbeesley&hgS_otherUserSessionName=bcac_tp53_interaction_2016%2D05%2D10&position=chr4:1214161-2214161	browser	rs811316	4	1689377	rs798755	0.9	Cdx|-,NF-AT1|+,Zfp105|-						1f	-,AC016773.1,FAM53A,FGFR3,RP11-1398P2.1,RP11-572O17.1,SLBP,TACC3,TMEM129	RP11-572O17.1			FAM53A|3336	INTERGENIC	SLBP:MCF7:ChIA-PET,,,FAM53A:MCF7:ChIA-PET,,,RP11-572O17.1:MCF7:ChIA-PET,,,Y_RNA:MCF7:ChIA-PET
http://genome.ucsc.edu/cgi-bin/hgTracks?hgS_doOtherUser=submit&hgS_otherUserName=jmbeesley&hgS_otherUserSessionName=bcac_tp53_interaction_2016%2D05%2D10&position=chr4:1246844-2246844	browser	rs812821	4	1714161	rs798755	0.99	CHD2_disc3|+,HEN1_2|+,LBP-1_2|+,Nrf1_disc3|+,Zfp161_1|+,Zfp161_3|+,Znf143_disc4|+	MCF_10A;E2F4,MCF_10A;MYC,MCF_10A;POLR2A,MCF-7;ELF1,MCF-7;ER,MCF-7;ERbeta,MCF-7;FOXM1,MCF-7;HA-E2F1,MCF-7;HDAC2,MCF-7;JARID1B,MCF-7;MAX,MCF-7;MYC,MCF-7;PML,MCF-7;POLR2A,MCF-7;SIN3A,MDA231;JARID1B,MDA-MB-231;FOXM1,MDA-MB-453;AR,MDA-MB-453;FOXA1,MDA-MB-453;MYC,SUM185;JARID1B,T47D;Egln2,T47D;EP300,T47D;HIF1alpha,T47D;HIF1beta,T47D;JARID1B,T47D;NRF1	BRST.HMEC;H3K4me3,BRST.MYOEP;H3K4me3,BRST.MYOEP;H3K9ac,BRST.vHMEC;H3K27ac,BRST.vHMEC;H3K4me2,BRST.vHMEC;H3K4me3,BRST.vHMEC;H3K9ac,fibroblast_of_mammary_gland;H3K4me3,HCC2157;H3K4me2,mammary_epithelial_cell;H3K27ac,mammary_epithelial_cell;H3K4me1,mammary_epithelial_cell;H3K4me2,mammary_epithelial_cell;H3K4me3,MCF-7;H3K27ac,MCF-7;H3K4me2,MCF-7;H3K4me3,MDA-MB-231;H3K27ac,MDA-MB-231;H3K4me3,SUM159;H3…		BRST.HMEC;Promoter,BRST.MYOEP;Promoter,BRST.vHMEC;Promoter,MCF-7;Promoter	BRST.HMEC;dnase,BRST.vHMEC;dnase	4	AC016773.1,FAM53A,FGFR3,RP11-1398P2.1,TACC3,TMEM129			SLBP	SLBP|307	5UTR,EXON	SLBP:MCF7:ChIA-PET,,,TACC3:HMEC:IM-PET,,,SLBP:HCC1954:IM-PET,,,Y_RNA:MCF7:ChIA-PET,,,SLBP:HMEC:IM-PET,,,RP11-572O17.1:MCF7:ChIA-PET,,,FAM53A:MCF7:ChIA-PET,,,TACC3:HCC1954:IM-PET
http://genome.ucsc.edu/cgi-bin/hgTracks?hgS_doOtherUser=submit&hgS_otherUserName=jmbeesley&hgS_otherUserSessionName=bcac_tp53_interaction_2016%2D05%2D10&position=chr:-500000-500000	browser	rs8389	4	1746844	rs798755	0.91	AFP1|-,Cdc5|+,Mef2_known4|+,Mef2_known5|+,PLZF|+,TATA_known1|+	MCF-7;ER,MCF-7;POLR2A	MCF-7;H3K4me1				5	-,AC016773.1,FAM53A,FGFR3,SLBP,TACC3,TMEM129			TACC3	TACC3|23627	3UTR,EXON	LETM1:MCF7:ChIA-PET,,,TACC3:MCF7:PreSTIGE,,,FGFR3:MCF7:ChIA-PET,,,TMEM129:MCF7:ChIA-PET

## Sheet: key
Field	Description
browser	hyperlink to UCSC Genome Browser showing 1 Mb around variant
variant	Oncoarray variant ID
chrom	Chromosome
position	Chromosome position, hg19/GRCh37 build
top.SNP	rsID for top snp at locus
r2.with.top.SNP	pairwise correlation, 1000Genomes, EUR
TF_motifs|delta	ENCODE_PWM alteration. The delta shown as "+" (PWM strengthened) or "-" (weakened)
TF-ChIP	Transcription factor ChIP-seq from ENCODE and GEO datasets. Format = celltype;target,celltype;target,celltype;target,....
Histone_modifications	Histone modification ChIP-seq. Format = celltype;histonemark,celltype;histonemark,celltype;histonemark,....
ChromHMM_enhancer	Enhancers from 25-state chromatin state segmentation HMM modeling from Roadmap Epigenomics Project. Breast cell types = myoepithelial, HMEC, variant HMEC and MCF7
ChromHMM_promoter	Promoters from 25-state chromatin state segmentation HMM modeling from Roadmap Epigenomics Project. Breast cell types = myoepithelial, HMEC, variant HMEC and MCF7
Open_chromatin	Regions identified by DNase-seq and FAIRE-seq. Data from ENCODE, Roadmap, GEO
RegulomeDB_score	RegulomeDB score. Score (http://regulomedb.org/help#score). Scale: 1 is most likely to be functional, to 7 = least likely.
eQTL_target_all	SNP reported to be associated with expression in studies including GTEx.v6, GEUVADIS, Westra Nat Genetics. All tissue types included.
eQTL_GTEx.breast	SNP is associated with expression in GTEx breast samples (N =186)
GWAS_traits	A GWAS signal within 5 kb either direction
Overlapping_RefGene	SNP falls within an annotated RefGene (within transcribed sequence)
RefGeneTSS|distance	Distance to nearest refseq transcription start site
target_gene_prediction	SNP lies in a putative regulatory element predicted to regulated the listed gene, reported by methods IM-PET, Hnisz, PreSTIGE, Chia-PET, Hi-C, 3C, 4C, 5C, FANTOM5. Format = target:cell:method,,,target:cell:method,,,target:cell:method1,method2,,,......
functional_annotation	refgene functional annotation

## Sheet: Prediction_methods
Target gene prediction methods and resources
Method	PMID	Experimental basis	Number cell types assayed	Data source	Breast cells	Target annotation
ChIA-PET	22265404	NGS of immunoprecipitated chromatin interactions	5	ENCODE,	MCF7	Intersection of TSS and chromatin interaction
				https://www.encodeproject.org
Hi-C	25497547	Genome-wide chromatin interactions	6	NCBI GEO,	HMEC	Intersection of TSS and chromatin interaction
				http://www.ncbi.nlm.nih.gov/geo/query/acc.cgi?acc=GSE63525
Hnisz	24119843	Correlation of H3K27ac levels at enhancers and RNA-seq signals	82	Original publication	MCF7, HMEC, HCC1954	Reported in original publication
PreSTIGE	24196873	Correlation of cell type-specific H3K4me1 levels at enhancers and RNA-seq signals	14	PreSTIGE web resource, http://genetics.case.edu/prestige/	MCF7, HMEC	Reported in original publication
IM-PET	24821768	Correlation of combined H3K4me1, H3K4me3 and H3K27ac levels at enhancers and RNA-seq signals	31	4DGenome web resource,	MCF7, HMEC, HCC1954	Reported in original publication and 4DGenome web resource.
				http://4dgenome.int-med.uiowa.edu/
FANTOM5	24670763	Correlation of expression at enhancers and promoters by CAGE analysis	113	FANTOM5 web resource, http://enhancer.binf.ku.dk/presets/	Primary breast	TSS reported
